# Supplementary material for: Pharmacological induction of selective endoplasmic reticulum retention as a strategy for cancer therapy
Source: Nat Commun. 2020 Mar 11;11:1304. doi: 10.1038/s41467-020-15067-5 (PMC7066181; doi:10.1038/s41467-020-15067-5)
Supplement: Supplementary file 4 — Supplementary Data 1 [file 41467_2020_15067_MOESM4_ESM.xlsx]

## Sheet: Sheet1
Majority protein IDs	Entry name	Protein names	Gene names	Peptides	MS/MS count	LFQ intensity control 1	LFQ intensity control 2	LFQ intensity control 3	LFQ intensity treatment 1	LFQ intensity treatment 2	LFQ intensity treatment 3		Function [CC]	Gene ontology (biological process)
P61247	RS3A_HUMAN	40S ribosomal protein S3a	RPS3A	14	153	31.9514	31.6699	31.7711	32.3805	32.1139	32.3142	P61247	FUNCTION: May play a role during erythropoiesis through regulation of transcription factor DDIT3. {ECO:0000255|HAMAP-Rule:MF_03122}.	cell differentiation [GO:0030154]; negative regulation of apoptotic process [GO:0043066]; nuclear-transcribed mRNA catabolic process, nonsense-mediated decay [GO:0000184]; SRP-dependent cotranslational protein targeting to membrane [GO:0006614]; translation [GO:0006412]; translational initiation [GO:0006413]; viral transcription [GO:0019083]
P63244	RACK1_HUMAN	Guanine nucleotide-binding protein subunit beta-2-like 1;Guanine nucleotide-binding protein subunit beta-2-like 1, N-terminally processed	GNB2L1	15	220	31.6741	31.619	31.8356	32.2799	32.1393	32.3613	P63244	FUNCTION: Scaffolding protein involved in the recruitment, assembly and/or regulation of a variety of signaling molecules. Interacts with a wide variety of proteins and plays a role in many cellular processes. Component of the 40S ribosomal subunit involved in translational repression (PubMed:23636399). Involved in the initiation of the ribosome quality control (RQC), a pathway that takes place w…	activation of cysteine-type endopeptidase activity involved in apoptotic process [GO:0006919]; cell cycle [GO:0007049]; cellular response to glucose stimulus [GO:0071333]; cellular response to growth factor stimulus [GO:0071363]; gastrulation [GO:0007369]; negative regulation of cell growth [GO:0030308]; negative regulation of endoplasmic reticulum unfolded protein response [GO:1900102]; negative…
Q06830	PRDX1_HUMAN	Peroxiredoxin-1	PRDX1	15	217	33.1427	32.8747	32.9015	31.987	32.1198	32.1011	Q06830	FUNCTION: Thiol-specific peroxidase that catalyzes the reduction of hydrogen peroxide and organic hydroperoxides to water and alcohols, respectively. Plays a role in cell protection against oxidative stress by detoxifying peroxides and as sensor of hydrogen peroxide-mediated signaling events. Might participate in the signaling cascades of growth factors and tumor necrosis factor-alpha by regulati…	cell population proliferation [GO:0008283]; cell redox homeostasis [GO:0045454]; cellular response to oxidative stress [GO:0034599]; erythrocyte homeostasis [GO:0034101]; hydrogen peroxide catabolic process [GO:0042744]; leukocyte activation [GO:0045321]; natural killer cell activation [GO:0030101]; natural killer cell mediated cytotoxicity [GO:0042267]; regulation of NIK/NF-kappaB signaling [GO:…
P08865	RSSA_HUMAN	40S ribosomal protein SA	RPSA	10	184	30.5074	30.6849	30.4632	31.836	31.9394	31.6565	P08865	FUNCTION: Required for the assembly and/or stability of the 40S ribosomal subunit. Required for the processing of the 20S rRNA-precursor to mature 18S rRNA in a late step of the maturation of 40S ribosomal subunits. Also functions as a cell surface receptor for laminin. Plays a role in cell adhesion to the basement membrane and in the consequent activation of signaling transduction pathways. May …	cell adhesion [GO:0007155]; cytoplasmic translation [GO:0002181]; nuclear-transcribed mRNA catabolic process, nonsense-mediated decay [GO:0000184]; ribosomal small subunit assembly [GO:0000028]; SRP-dependent cotranslational protein targeting to membrane [GO:0006614]; translation [GO:0006412]; translational initiation [GO:0006413]; viral transcription [GO:0019083]
P49327	FAS_HUMAN	Fatty acid synthase;[Acyl-carrier-protein] S-acetyltransferase;[Acyl-carrier-protein] S-malonyltransferase;3-oxoacyl-[acyl-carrier-protein] synthase;3-oxoacyl-[acyl-carrier-protein] reductase;3-hydroxyacyl-[acyl-carrier-protein] dehydratase;Enoyl-[acyl-carrier-protein] reductase;Oleoyl-[acyl-carrier-protein] hydrolase	FASN	102	1334	32.2734	32.5321	32.4921	32.0519	31.5842	31.802	P49327	FUNCTION: Fatty acid synthetase catalyzes the formation of long-chain fatty acids from acetyl-CoA, malonyl-CoA and NADPH. This multifunctional protein has 7 catalytic activities as an acyl carrier protein.	acetyl-CoA metabolic process [GO:0006084]; cellular response to interleukin-4 [GO:0071353]; establishment of endothelial intestinal barrier [GO:0090557]; ether lipid biosynthetic process [GO:0008611]; fatty acid biosynthetic process [GO:0006633]; fatty acid metabolic process [GO:0006631]; fatty-acyl-CoA biosynthetic process [GO:0046949]; mammary gland development [GO:0030879]; monocyte differenti…
P07355;A6NMY6	ANXA2_HUMAN	Annexin A2;Putative annexin A2-like protein	ANXA2;ANXA2P2	23	228	32.3259	31.9102	31.9224	31.6034	31.2415	31.587	P07355	FUNCTION: Calcium-regulated membrane-binding protein whose affinity for calcium is greatly enhanced by anionic phospholipids. It binds two calcium ions with high affinity. May be involved in heat-stress response. Inhibits PCSK9-enhanced LDLR degradation, probably reduces PCSK9 protein levels via a translational mechanism but also competes with LDLR for binding with PCSK9 (PubMed:18799458, PubMed:…	angiogenesis [GO:0001525]; biomineral tissue development [GO:0031214]; body fluid secretion [GO:0007589]; catabolism by host of symbiont protein [GO:0052362]; collagen fibril organization [GO:0030199]; endocardial cell differentiation [GO:0060956]; fibrinolysis [GO:0042730]; growth plate cartilage development [GO:0003417]; interleukin-12-mediated signaling pathway [GO:0035722]; membrane raft asse…
P26641	EF1G_HUMAN	Elongation factor 1-gamma	EEF1G	17	149	30.3855	30.078	30.0873	31.2092	31.3285	31.4411	P26641	FUNCTION: Probably plays a role in anchoring the complex to other cellular components.	response to virus [GO:0009615]; translational elongation [GO:0006414]
P41091;Q2VIR3	IF2G_HUMAN	Eukaryotic translation initiation factor 2 subunit 3;Putative eukaryotic translation initiation factor 2 subunit 3-like protein	EIF2S3;EIF2S3L	20	142	30.4975	30.1924	30.3627	30.8897	31.4431	31.2047	P41091	FUNCTION: As a subunit of eukaryotic initiation factor 2 (eIF2), involved in the early steps of protein synthesis. In the presence of GTP, eIF2 forms a ternary complex with initiator tRNA Met-tRNAi and then recruits the 40S ribosomal complex, a step that determines the rate of protein translation. This step is followed by mRNA binding to form the 43S pre-initiation complex. Junction of the 60S ri…	formation of translation preinitiation complex [GO:0001731]; translational initiation [GO:0006413]; transmembrane transport [GO:0055085]
Q13085	ACACA_HUMAN	Acetyl-CoA carboxylase 1;Biotin carboxylase	ACACA	89	841	29.4354	29.8803	29.8865	31.1897	31.1834	31.2073	Q13085	FUNCTION: Catalyzes the rate-limiting reaction in the biogenesis of long-chain fatty acids. Carries out three functions: biotin carboxyl carrier protein, biotin carboxylase and carboxyltransferase. {ECO:0000269|PubMed:20952656}.	acetyl-CoA metabolic process [GO:0006084]; carnitine shuttle [GO:0006853]; cellular response to prostaglandin E stimulus [GO:0071380]; fatty acid biosynthetic process [GO:0006633]; fatty-acyl-CoA biosynthetic process [GO:0046949]; lipid homeostasis [GO:0055088]; malonyl-CoA biosynthetic process [GO:2001295]; positive regulation of cellular metabolic process [GO:0031325]; protein homotetramerizati…
P08195	4F2_HUMAN	4F2 cell-surface antigen heavy chain	SLC3A2	28	344	30.7978	30.252	30.285	31.0574	31.2751	31.1138	P08195	FUNCTION: Component of several heterodimeric amino acid transporter complexes (PubMed:11557028, PubMed:9829974, PubMed:9751058, PubMed:10391915, PubMed:10574970, PubMed:11311135). The precise substrate specificity depends on the other subunit in the heterodimer (PubMed:9829974, PubMed:9751058, PubMed:10391915, PubMed:10574970, PubMed:30867591, PubMed:10903140). The heterodimer with SLC3A2 functio…	amino acid transport [GO:0006865]; calcium ion transport [GO:0006816]; carbohydrate metabolic process [GO:0005975]; L-alpha-amino acid transmembrane transport [GO:1902475]; leukocyte migration [GO:0050900]; L-leucine import across plasma membrane [GO:1903801]; response to exogenous dsRNA [GO:0043330]; tryptophan transport [GO:0015827]
Q00610	CLH1_HUMAN	Clathrin heavy chain 1	CLTC	64	637	29.5641	30.0689	30.234	31.0947	31.0794	31.0001	Q00610	FUNCTION: Clathrin is the major protein of the polyhedral coat of coated pits and vesicles. Two different adapter protein complexes link the clathrin lattice either to the plasma membrane or to the trans-Golgi network. Acts as component of the TACC3/ch-TOG/clathrin complex proposed to contribute to stabilization of kinetochore fibers of the mitotic spindle by acting as inter-microtubule bridge (P…	amyloid-beta clearance by transcytosis [GO:0150093]; antigen processing and presentation of exogenous peptide antigen via MHC class II [GO:0019886]; autophagy [GO:0006914]; cell division [GO:0051301]; clathrin coat assembly [GO:0048268]; clathrin-dependent endocytosis [GO:0072583]; intracellular protein transport [GO:0006886]; low-density lipoprotein particle clearance [GO:0034383]; low-density l…
P05388;Q8NHW5	RLA0_HUMAN	60S acidic ribosomal protein P0;60S acidic ribosomal protein P0-like	RPLP0;RPLP0P6	8	78	30.2209	30.1168	29.8978	30.9951	30.6138	31.0928	P05388	FUNCTION: Ribosomal protein P0 is the functional equivalent of E.coli protein L10.	cytoplasmic translation [GO:0002181]; interleukin-12-mediated signaling pathway [GO:0035722]; nuclear-transcribed mRNA catabolic process, nonsense-mediated decay [GO:0000184]; ribosomal large subunit assembly [GO:0000027]; SRP-dependent cotranslational protein targeting to membrane [GO:0006614]; translation [GO:0006412]; translational initiation [GO:0006413]; viral transcription [GO:0019083]
P05198	IF2A_HUMAN	Eukaryotic translation initiation factor 2 subunit 1	EIF2S1	19	140	30.1938	29.7301	29.7416	30.8204	30.3457	30.8303	P05198	FUNCTION: Functions in the early steps of protein synthesis by forming a ternary complex with GTP and initiator tRNA. This complex binds to a 40S ribosomal subunit, followed by mRNA binding to form a 43S pre-initiation complex. Junction of the 60S ribosomal subunit to form the 80S initiation complex is preceded by hydrolysis of the GTP bound to eIF-2 and release of an eIF-2-GDP binary complex. In…	aging [GO:0007568]; cellular response to amino acid starvation [GO:0034198]; cellular response to heat [GO:0034605]; cellular response to oxidative stress [GO:0034599]; cellular response to UV [GO:0034644]; negative regulation of guanyl-nucleotide exchange factor activity [GO:1905098]; negative regulation of translational initiation in response to stress [GO:0032057]; PERK-mediated unfolded prote…
P09923	PPBI_HUMAN	Intestinal-type alkaline phosphatase	ALPI	20	323	31.3124	31.1883	31.2389	30.8536	30.7842	30.6554	P09923		dephosphorylation [GO:0016311]; digestion [GO:0007586]; phosphatidic acid biosynthetic process [GO:0006654]
P60228	EIF3E_HUMAN	Eukaryotic translation initiation factor 3 subunit E	EIF3E	19	186	30.0652	30.3172	30.0706	30.5797	30.6584	30.8777	P60228	FUNCTION: Component of the eukaryotic translation initiation factor 3 (eIF-3) complex, which is required for several steps in the initiation of protein synthesis (PubMed:17581632, PubMed:25849773, PubMed:27462815). The eIF-3 complex associates with the 40S ribosome and facilitates the recruitment of eIF-1, eIF-1A, eIF-2:GTP:methionyl-tRNAi and eIF-5 to form the 43S pre-initiation complex (43S PIC…	formation of cytoplasmic translation initiation complex [GO:0001732]; negative regulation of translational initiation [GO:0045947]; nuclear-transcribed mRNA catabolic process, nonsense-mediated decay [GO:0000184]; positive regulation of mRNA binding [GO:1902416]; positive regulation of translation [GO:0045727]; regulation of translational initiation [GO:0006446]; translational initiation [GO:0006…
P53396	ACLY_HUMAN	ATP-citrate synthase	ACLY	54	703	31.4195	31.3954	31.4577	30.3853	30.5622	30.6661	P53396	FUNCTION: ATP-citrate synthase is the primary enzyme responsible for the synthesis of cytosolic acetyl-CoA in many tissues. Has a central role in de novo lipid synthesis. In nervous tissue it may be involved in the biosynthesis of acetylcholine. {ECO:0000269|PubMed:23932781}.	acetyl-CoA biosynthetic process [GO:0006085]; cholesterol biosynthetic process [GO:0006695]; citrate metabolic process [GO:0006101]; coenzyme A metabolic process [GO:0015936]; fatty acid biosynthetic process [GO:0006633]; fatty-acyl-CoA biosynthetic process [GO:0046949]; lipid biosynthetic process [GO:0008610]; neutrophil degranulation [GO:0043312]; oxaloacetate metabolic process [GO:0006107]; po…
Q14152	EIF3A_HUMAN	Eukaryotic translation initiation factor 3 subunit A	EIF3A	65	553	29.6938	30.1481	30.0164	30.4925	30.4318	30.4682	Q14152	FUNCTION: RNA-binding component of the eukaryotic translation initiation factor 3 (eIF-3) complex, which is required for several steps in the initiation of protein synthesis (PubMed:17581632, PubMed:25849773). The eIF-3 complex associates with the 40S ribosome and facilitates the recruitment of eIF-1, eIF-1A, eIF-2:GTP:methionyl-tRNAi and eIF-5 to form the 43S pre-initiation complex (43S PIC). Th…	formation of cytoplasmic translation initiation complex [GO:0001732]; IRES-dependent viral translational initiation [GO:0075522]; negative regulation of ERK1 and ERK2 cascade [GO:0070373]; translational initiation [GO:0006413]; translation reinitiation [GO:0002188]; viral translational termination-reinitiation [GO:0075525]
P11021	BIP_HUMAN	78 kDa glucose-regulated protein	HSPA5	28	355	28.5921	28.0428	28.0618	30.685	30.4406	30.4244	P11021	FUNCTION: Endoplasmic reticulum chaperone that plays a key role in protein folding and quality control in the endoplasmic reticulum lumen (PubMed:2294010, PubMed:23769672, PubMed:23990668, PubMed:28332555). Involved in the correct folding of proteins and degradation of misfolded proteins via its interaction with DNAJC10/ERdj5, probably to facilitate the release of DNAJC10/ERdj5 from its substrate…	ATF6-mediated unfolded protein response [GO:0036500]; cellular response to antibiotic [GO:0071236]; cellular response to calcium ion [GO:0071277]; cellular response to cAMP [GO:0071320]; cellular response to drug [GO:0035690]; cellular response to gamma radiation [GO:0071480]; cellular response to glucose starvation [GO:0042149]; cellular response to heat [GO:0034605]; cellular response to interl…
P46777	RL5_HUMAN	60S ribosomal protein L5	RPL5	10	102	29.1671	28.8364	29.0386	30.3894	29.9541	30.4306	P46777	FUNCTION: Component of the ribosome, a large ribonucleoprotein complex responsible for the synthesis of proteins in the cell. The small ribosomal subunit (SSU) binds messenger RNAs (mRNAs) and translates the encoded message by selecting cognate aminoacyl-transfer RNA (tRNA) molecules. The large subunit (LSU) contains the ribosomal catalytic site termed the peptidyl transferase center (PTC), which…	negative regulation of protein neddylation [GO:2000435]; negative regulation of ubiquitin-dependent protein catabolic process [GO:2000059]; negative regulation of ubiquitin protein ligase activity [GO:1904667]; nuclear-transcribed mRNA catabolic process, nonsense-mediated decay [GO:0000184]; positive regulation of gene expression [GO:0010628]; positive regulation of translation [GO:0045727]; prot…
P20042	IF2B_HUMAN	Eukaryotic translation initiation factor 2 subunit 2	EIF2S2	16	91	29.3892	29.3819	29.2583	29.9963	30.578	30.3874	P20042	FUNCTION: eIF-2 functions in the early steps of protein synthesis by forming a ternary complex with GTP and initiator tRNA. This complex binds to a 40S ribosomal subunit, followed by mRNA binding to form a 43S preinitiation complex. Junction of the 60S ribosomal subunit to form the 80S initiation complex is preceded by hydrolysis of the GTP bound to eIF-2 and release of an eIF-2-GDP binary comple…	formation of cytoplasmic translation initiation complex [GO:0001732]; formation of translation preinitiation complex [GO:0001731]; in utero embryonic development [GO:0001701]; male germ cell proliferation [GO:0002176]; male gonad development [GO:0008584]; translational initiation [GO:0006413]; transmembrane transport [GO:0055085]
P23284	PPIB_HUMAN	Peptidyl-prolyl cis-trans isomerase B	PPIB	10	97	28.2958	28.5971	28.9041	30.378	30.4342	30.1883	P23284	FUNCTION: PPIase that catalyzes the cis-trans isomerization of proline imidic peptide bonds in oligopeptides and may therefore assist protein folding. {ECO:0000269|PubMed:20676357}.	bone development [GO:0060348]; chaperone-mediated protein folding [GO:0061077]; positive regulation by host of viral genome replication [GO:0044829]; positive regulation by host of viral process [GO:0044794]; positive regulation of multicellular organism growth [GO:0040018]; protein peptidyl-prolyl isomerization [GO:0000413]; protein refolding [GO:0042026]; protein stabilization [GO:0050821]
P17931	LEG3_HUMAN	Galectin-3	LGALS3	7	66	29.4602	29.588	29.948	30.2521	30.3532	30.6203	P17931	FUNCTION: Galactose-specific lectin which binds IgE. May mediate with the alpha-3, beta-1 integrin the stimulation by CSPG4 of endothelial cells migration. Together with DMBT1, required for terminal differentiation of columnar epithelial cells during early embryogenesis (By similarity). In the nucleus: acts as a pre-mRNA splicing factor. Involved in acute inflammatory responses including neutroph…	antimicrobial humoral immune response mediated by antimicrobial peptide [GO:0061844]; eosinophil chemotaxis [GO:0048245]; epithelial cell differentiation [GO:0030855]; innate immune response [GO:0045087]; killing of cells of other organism [GO:0031640]; macrophage chemotaxis [GO:0048246]; monocyte chemotaxis [GO:0002548]; mononuclear cell migration [GO:0071674]; mRNA processing [GO:0006397]; nega…
P29692	EF1D_HUMAN	Elongation factor 1-delta	EEF1D	12	81	29.0961	29.0729	28.938	30.4591	30.2216	30.2961	P29692	FUNCTION: Isoform 1: EF-1-beta and EF-1-delta stimulate the exchange of GDP bound to EF-1-alpha to GTP, regenerating EF-1-alpha for another round of transfer of aminoacyl-tRNAs to the ribosome.; FUNCTION: Isoform 2: Regulates induction of heat-shock-responsive genes through association with heat shock transcription factors and direct DNA-binding at heat shock promoter elements (HSE).	cellular response to ionizing radiation [GO:0071479]; mRNA transcription [GO:0009299]; positive regulation of I-kappaB kinase/NF-kappaB signaling [GO:0043123]; regulation of cell death [GO:0010941]; translational elongation [GO:0006414]
O75822	EIF3J_HUMAN	Eukaryotic translation initiation factor 3 subunit J	EIF3J	12	80	29.5131	29.1985	29.1705	30.2755	30.2149	30.4709	O75822	FUNCTION: Component of the eukaryotic translation initiation factor 3 (eIF-3) complex, which is required for several steps in the initiation of protein synthesis (PubMed:25849773, PubMed:27462815). The eIF-3 complex associates with the 40S ribosome and facilitates the recruitment of eIF-1, eIF-1A, eIF-2:GTP:methionyl-tRNAi and eIF-5 to form the 43S pre-initiation complex (43S PIC). The eIF-3 comp…	formation of cytoplasmic translation initiation complex [GO:0001732]; translational initiation [GO:0006413]
P27708	PYR1_HUMAN	CAD protein;Glutamine-dependent carbamoyl-phosphate synthase;Aspartate carbamoyltransferase;Dihydroorotase	CAD	74	689	29.732	29.8147	29.8285	30.2599	30.1125	30.3365	P27708	FUNCTION: This protein is a "fusion" protein encoding four enzymatic activities of the pyrimidine pathway (GATase, CPSase, ATCase and DHOase). {ECO:0000269|PubMed:24332717}.	'de novo' pyrimidine nucleobase biosynthetic process [GO:0006207]; 'de novo' UMP biosynthetic process [GO:0044205]; animal organ regeneration [GO:0031100]; cellular response to drug [GO:0035690]; cellular response to epidermal growth factor stimulus [GO:0071364]; citrulline biosynthetic process [GO:0019240]; drug metabolic process [GO:0017144]; female pregnancy [GO:0007565]; glutamine metabolic p…
P62750	RL23A_HUMAN	60S ribosomal protein L23a	RPL23A	9	73	30.6961	30.7301	30.7726	30.136	30.3895	30.1454	P62750	FUNCTION: Component of the ribosome, a large ribonucleoprotein complex responsible for the synthesis of proteins in the cell. Binds a specific region on the 26S rRNA. May promote p53/TP53 degradation possibly through the stimulation of MDM2-mediated TP53 polyubiquitination (PubMed:26203195). {ECO:0000250, ECO:0000269|PubMed:26203195}.	cell population proliferation [GO:0008283]; nuclear-transcribed mRNA catabolic process, nonsense-mediated decay [GO:0000184]; ribosomal large subunit assembly [GO:0000027]; SRP-dependent cotranslational protein targeting to membrane [GO:0006614]; translation [GO:0006412]; translational initiation [GO:0006413]; viral transcription [GO:0019083]
P23921	RIR1_HUMAN	Ribonucleoside-diphosphate reductase large subunit	RRM1	34	430	31.403	30.9049	31.0886	29.7986	29.7034	29.8072	P23921	FUNCTION: Provides the precursors necessary for DNA synthesis. Catalyzes the biosynthesis of deoxyribonucleotides from the corresponding ribonucleotides.	cell proliferation in forebrain [GO:0021846]; deoxyribonucleotide biosynthetic process [GO:0009263]; DNA replication [GO:0006260]; male gonad development [GO:0008584]; mitotic cell cycle [GO:0000278]; nucleobase-containing small molecule interconversion [GO:0015949]; protein heterotetramerization [GO:0051290]; pyrimidine nucleobase metabolic process [GO:0006206]; response to ionizing radiation [G…
P12268	IMDH2_HUMAN	Inosine-5-monophosphate dehydrogenase 2	IMPDH2	23	358	30.521	30.9495	30.7712	29.8118	29.7432	29.3659	P12268	FUNCTION: Catalyzes the conversion of inosine 5'-phosphate (IMP) to xanthosine 5'-phosphate (XMP), the first committed and rate-limiting step in the de novo synthesis of guanine nucleotides, and therefore plays an important role in the regulation of cell growth. Could also have a single-stranded nucleic acid-binding activity and could play a role in RNA and/or DNA metabolism. It may also have a r…	cellular response to interleukin-4 [GO:0071353]; circadian rhythm [GO:0007623]; GMP biosynthetic process [GO:0006177]; GTP biosynthetic process [GO:0006183]; lymphocyte proliferation [GO:0046651]; neutrophil degranulation [GO:0043312]; protein homotetramerization [GO:0051289]; purine ribonucleoside monophosphate biosynthetic process [GO:0009168]; retina development in camera-type eye [GO:0060041]
Q13162	PRDX4_HUMAN	Peroxiredoxin-4	PRDX4	14	112	30.8942	30.4221	30.4606	29.6917	29.7405	30.0623	Q13162	FUNCTION: Thiol-specific peroxidase that catalyzes the reduction of hydrogen peroxide and organic hydroperoxides to water and alcohols, respectively. Plays a role in cell protection against oxidative stress by detoxifying peroxides and as sensor of hydrogen peroxide-mediated signaling events. Regulates the activation of NF-kappa-B in the cytosol by a modulation of I-kappa-B-alpha phosphorylation.…	4-hydroxyproline metabolic process [GO:0019471]; cell redox homeostasis [GO:0045454]; extracellular matrix organization [GO:0030198]; hydrogen peroxide catabolic process [GO:0042744]; I-kappaB phosphorylation [GO:0007252]; male gonad development [GO:0008584]; negative regulation of male germ cell proliferation [GO:2000255]; neutrophil degranulation [GO:0043312]; protein maturation by protein fold…
P53985	MOT1_HUMAN	Monocarboxylate transporter 1	SLC16A1	5	131	28.5784	28.5132	28.6529	29.4573	29.6069	29.5552	P53985	FUNCTION: Proton-coupled monocarboxylate transporter. Catalyzes the rapid transport across the plasma membrane of many monocarboxylates such as lactate, pyruvate, branched-chain oxo acids derived from leucine, valine and isoleucine, and the ketone bodies acetoacetate, beta-hydroxybutyrate and acetate. Depending on the tissue and on cicumstances, mediates the import or export of lactic acid and ke…	behavioral response to nutrient [GO:0051780]; cellular response to organic cyclic compound [GO:0071407]; centrosome cycle [GO:0007098]; glucose homeostasis [GO:0042593]; leukocyte migration [GO:0050900]; lipid metabolic process [GO:0006629]; mevalonate transport [GO:0015728]; monocarboxylic acid transport [GO:0015718]; plasma membrane lactate transport [GO:0035879]; pyruvate metabolic process [GO…
P61254	RL26_HUMAN	60S ribosomal protein L26	RPL26	7	42	29.812	30.2817	30.272	29.6697	29.4978	29.4299	P61254	FUNCTION: Component of the large ribosomal subunit. {ECO:0000305|PubMed:26100019}.	cellular response to gamma radiation [GO:0071480]; cellular response to UV [GO:0034644]; cytoplasmic translation [GO:0002181]; DNA damage response, signal transduction by p53 class mediator resulting in cell cycle arrest [GO:0006977]; nuclear-transcribed mRNA catabolic process, nonsense-mediated decay [GO:0000184]; positive regulation of DNA damage response, signal transduction by p53 class media…
P62987;P62979;P0CG47;P0CG48	RL40_HUMAN	Ubiquitin-60S ribosomal protein L40;Ubiquitin;60S ribosomal protein L40;Ubiquitin-40S ribosomal protein S27a;Ubiquitin;40S ribosomal protein S27a;Polyubiquitin-B;Ubiquitin;Polyubiquitin-C;Ubiquitin	UBA52;RPS27A;UBB;UBC	5	157	29.6097	29.9591	29.7688	29.4395	29.3068	29.1329	P62987	FUNCTION: Ubiquitin: Exists either covalently attached to another protein, or free (unanchored). When covalently bound, it is conjugated to target proteins via an isopeptide bond either as a monomer (monoubiquitin), a polymer linked via different Lys residues of the ubiquitin (polyubiquitin chains) or a linear polymer linked via the initiator Met of the ubiquitin (linear polyubiquitin chains). Po…	activation of MAPK activity [GO:0000187]; anaphase-promoting complex-dependent catabolic process [GO:0031145]; cellular protein metabolic process [GO:0044267]; cellular protein modification process [GO:0006464]; cytokine-mediated signaling pathway [GO:0019221]; DNA damage response, detection of DNA damage [GO:0042769]; endosomal transport [GO:0016197]; error-free translesion synthesis [GO:0070987…
Q9Y230	RUVB2_HUMAN	RuvB-like 2	RUVBL2	21	112	28.9243	28.8466	28.8988	29.2493	29.512	29.2651	Q9Y230	FUNCTION: Possesses single-stranded DNA-stimulated ATPase and ATP-dependent DNA helicase (5' to 3') activity; hexamerization is thought to be critical for ATP hydrolysis and adjacent subunits in the ring-like structure contribute to the ATPase activity.; FUNCTION: Component of the NuA4 histone acetyltransferase complex which is involved in transcriptional activation of select genes principally by…	box C/D snoRNP assembly [GO:0000492]; cellular response to estradiol stimulus [GO:0071392]; cellular response to UV [GO:0034644]; chromatin remodeling [GO:0006338]; DNA recombination [GO:0006310]; DNA repair [GO:0006281]; establishment of protein localization to chromatin [GO:0071169]; histone acetylation [GO:0016573]; histone H2A acetylation [GO:0043968]; histone H4 acetylation [GO:0043967]; neg…
O15372	EIF3H_HUMAN	Eukaryotic translation initiation factor 3 subunit H	EIF3H	11	98	28.6422	28.7944	28.7139	29.1607	29.243	29.4471	O15372	FUNCTION: Component of the eukaryotic translation initiation factor 3 (eIF-3) complex, which is required for several steps in the initiation of protein synthesis (PubMed:17581632, PubMed:25849773, PubMed:27462815). The eIF-3 complex associates with the 40S ribosome and facilitates the recruitment of eIF-1, eIF-1A, eIF-2:GTP:methionyl-tRNAi and eIF-5 to form the 43S pre-initiation complex (43S PIC…	formation of cytoplasmic translation initiation complex [GO:0001732]; regulation of translational initiation [GO:0006446]; translational initiation [GO:0006413]
P22061	PIMT_HUMAN	Protein-L-isoaspartate(D-aspartate) O-methyltransferase	PCMT1	6	43	28.1694	28.4496	28.2033	28.7982	29.2192	29.1919	P22061	FUNCTION: Catalyzes the methyl esterification of L-isoaspartyl and D-aspartyl residues in peptides and proteins that result from spontaneous decomposition of normal L-aspartyl and L-asparaginyl residues. It plays a role in the repair and/or degradation of damaged proteins. Acts on EIF4EBP2, microtubule-associated protein 2, calreticulin, clathrin light chains a and b, Ubiquitin carboxyl-terminal …	protein methylation [GO:0006479]; protein repair [GO:0030091]
P25705	ATPA_HUMAN	ATP synthase subunit alpha, mitochondrial	ATP5A1	13	83	28.123	28.0823	28.3053	29.1223	29.2398	29.1593	P25705	FUNCTION: Mitochondrial membrane ATP synthase (F(1)F(0) ATP synthase or Complex V) produces ATP from ADP in the presence of a proton gradient across the membrane which is generated by electron transport complexes of the respiratory chain. F-type ATPases consist of two structural domains, F(1) - containing the extramembraneous catalytic core, and F(0) - containing the membrane proton channel, link…	ATP biosynthetic process [GO:0006754]; ATP synthesis coupled proton transport [GO:0015986]; cristae formation [GO:0042407]; lipid metabolic process [GO:0006629]; mitochondrial ATP synthesis coupled proton transport [GO:0042776]; negative regulation of endothelial cell proliferation [GO:0001937]; positive regulation of blood vessel endothelial cell migration [GO:0043536]
P07910;P0DMR1;O60812;B7ZW38;B2RXH8	HNRPC_HUMAN	Heterogeneous nuclear ribonucleoproteins C1/C2;Heterogeneous nuclear ribonucleoprotein C-like 4;Heterogeneous nuclear ribonucleoprotein C-like 1;Heterogeneous nuclear ribonucleoprotein C-like 3;Heterogeneous nuclear ribonucleoprotein C-like 2	HNRNPC;HNRNPCL4;HNRNPCL1;HNRNPCL3;HNRNPCL2	12	57	27.6227	27.6049	27.4332	29.0576	28.9325	29.147	P07910	FUNCTION: Binds pre-mRNA and nucleates the assembly of 40S hnRNP particles (PubMed:8264621). Interacts with poly-U tracts in the 3'-UTR or 5'-UTR of mRNA and modulates the stability and the level of translation of bound mRNA molecules (PubMed:12509468, PubMed:16010978, PubMed:7567451, PubMed:8264621). Single HNRNPC tetramers bind 230-240 nucleotides. Trimers of HNRNPC tetramers bind 700 nucleotid…	3'-UTR-mediated mRNA stabilization [GO:0070935]; ATP-dependent chromatin remodeling [GO:0043044]; mRNA splicing, via spliceosome [GO:0000398]; negative regulation of telomere maintenance via telomerase [GO:0032211]; osteoblast differentiation [GO:0001649]; RNA metabolic process [GO:0016070]; RNA splicing [GO:0008380]
P26640	SYVC_HUMAN	Valine--tRNA ligase	VARS	39	316	28.2626	28.3663	28.2356	28.9613	29.0023	29.1041	P26640		tRNA aminoacylation for protein translation [GO:0006418]; valyl-tRNA aminoacylation [GO:0006438]
P06576	ATPB_HUMAN	ATP synthase subunit beta, mitochondrial	ATP5B	10	118	27.8053	27.4979	27.7473	28.7735	29.177	28.7872	P06576	FUNCTION: Mitochondrial membrane ATP synthase (F(1)F(0) ATP synthase or Complex V) produces ATP from ADP in the presence of a proton gradient across the membrane which is generated by electron transport complexes of the respiratory chain. F-type ATPases consist of two structural domains, F(1) - containing the extramembraneous catalytic core, and F(0) - containing the membrane proton channel, link…	angiogenesis [GO:0001525]; ATP biosynthetic process [GO:0006754]; cellular response to interleukin-7 [GO:0098761]; cristae formation [GO:0042407]; generation of precursor metabolites and energy [GO:0006091]; lipid metabolic process [GO:0006629]; mitochondrial ATP synthesis coupled proton transport [GO:0042776]; mitochondrion organization [GO:0007005]; negative regulation of cell adhesion involved…
P35579	MYH9_HUMAN	Myosin-9	MYH9	67	298	28.0453	28.2045	28.0065	28.8709	28.7107	28.3588	P35579	FUNCTION: Cellular myosin that appears to play a role in cytokinesis, cell shape, and specialized functions such as secretion and capping. During cell spreading, plays an important role in cytoskeleton reorganization, focal contacts formation (in the margins but not the central part of spreading cells), and lamellipodial retraction; this function is mechanically antagonized by MYH10. {ECO:0000269…	actin cytoskeleton reorganization [GO:0031532]; actin filament-based movement [GO:0030048]; actomyosin structure organization [GO:0031032]; angiogenesis [GO:0001525]; blood vessel endothelial cell migration [GO:0043534]; cytokinetic process [GO:0032506]; establishment of meiotic spindle localization [GO:0051295]; establishment of T cell polarity [GO:0001768]; integrin-mediated signaling pathway […
Q9UNM6	PSD13_HUMAN	26S proteasome non-ATPase regulatory subunit 13	PSMD13	13	48	28.1816	28.4375	28.3264	28.8457	28.7098	28.6463	Q9UNM6	FUNCTION: Component of the 26S proteasome, a multiprotein complex involved in the ATP-dependent degradation of ubiquitinated proteins. This complex plays a key role in the maintenance of protein homeostasis by removing misfolded or damaged proteins, which could impair cellular functions, and by removing proteins whose functions are no longer required. Therefore, the proteasome participates in num…	anaphase-promoting complex-dependent catabolic process [GO:0031145]; antigen processing and presentation of exogenous peptide antigen via MHC class I, TAP-dependent [GO:0002479]; Fc-epsilon receptor signaling pathway [GO:0038095]; interleukin-1-mediated signaling pathway [GO:0070498]; MAPK cascade [GO:0000165]; meiosis I [GO:0007127]; negative regulation of canonical Wnt signaling pathway [GO:009…
Q9NQC3	RTN4_HUMAN	Reticulon-4	RTN4	8	70	27.9008	27.9804	28.2357	28.7093	29.1686	28.5269	Q9NQC3	FUNCTION: Required to induce the formation and stabilization of endoplasmic reticulum (ER) tubules (PubMed:27619977, PubMed:25612671, PubMed:24262037). They regulate membrane morphogenesis in the ER by promoting tubular ER production (PubMed:27619977, PubMed:25612671, PubMed:24262037, PubMed:27786289). They influence nuclear envelope expansion, nuclear pore complex formation and proper localizati…	apoptotic process [GO:0006915]; axonal fasciculation [GO:0007413]; blastocyst formation [GO:0001825]; cardiac epithelial to mesenchymal transition [GO:0060317]; cell adhesion involved in sprouting angiogenesis [GO:0120078]; cell migration involved in vasculogenesis [GO:0035441]; cellular response to hypoxia [GO:0071456]; cellular sphingolipid homeostasis [GO:0090156]; central nervous system vascu…
P14625	ENPL_HUMAN	Endoplasmin	HSP90B1	27	179	27.8641	27.1061	27.0989	28.3852	28.6327	28.5472	P14625	FUNCTION: Molecular chaperone that functions in the processing and transport of secreted proteins (By similarity). When associated with CNPY3, required for proper folding of Toll-like receptors (By similarity). Functions in endoplasmic reticulum associated degradation (ERAD) (PubMed:18264092). Has ATPase activity (By similarity). {ECO:0000250|UniProtKB:P08113, ECO:0000269|PubMed:18264092}.	actin rod assembly [GO:0031247]; ATF6-mediated unfolded protein response [GO:0036500]; cellular protein metabolic process [GO:0044267]; cellular response to ATP [GO:0071318]; cytokine-mediated signaling pathway [GO:0019221]; negative regulation of apoptotic process [GO:0043066]; post-translational protein modification [GO:0043687]; protein folding [GO:0006457]; protein folding in endoplasmic reti…
Q9HB71	CYBP_HUMAN	Calcyclin-binding protein	CACYBP	13	64	29.6259	29.1194	29.0468	28.5951	28.4324	28.5307	Q9HB71	FUNCTION: May be involved in calcium-dependent ubiquitination and subsequent proteasomal degradation of target proteins. Probably serves as a molecular bridge in ubiquitin E3 complexes. Participates in the ubiquitin-mediated degradation of beta-catenin (CTNNB1). {ECO:0000269|PubMed:16085652}.	aging [GO:0007568]; cardiac muscle cell differentiation [GO:0055007]; cellular response to calcium ion [GO:0071277]; cellular response to leukemia inhibitory factor [GO:1990830]; heart development [GO:0007507]; negative regulation of cell death [GO:0060548]; positive regulation of DNA replication [GO:0045740]; response to growth hormone [GO:0060416]
Q8NE71	ABCF1_HUMAN	ATP-binding cassette sub-family F member 1	ABCF1	26	173	28.0543	27.7529	27.7043	28.1415	28.5274	28.721	Q8NE71	FUNCTION: Isoform 2 is required for efficient Cap- and IRES-mediated mRNA translation initiation. Isoform 2 is not involved in the ribosome biogenesis. {ECO:0000269|PubMed:19570978}.	inflammatory response [GO:0006954]; positive regulation of translation [GO:0045727]; translation [GO:0006412]; translational initiation [GO:0006413]; transmembrane transport [GO:0055085]
P24534	EF1B_HUMAN	Elongation factor 1-beta	EEF1B2	6	42	27.4168	27.1059	26.9585	28.3217	28.7094	28.4974	P24534	FUNCTION: EF-1-beta and EF-1-delta stimulate the exchange of GDP bound to EF-1-alpha to GTP.	translational elongation [GO:0006414]
Q7L2H7	EIF3M_HUMAN	Eukaryotic translation initiation factor 3 subunit M	EIF3M	9	49	27.9907	27.7142	27.6149	28.4156	28.2179	28.6578	Q7L2H7	FUNCTION: Component of the eukaryotic translation initiation factor 3 (eIF-3) complex, which is required for several steps in the initiation of protein synthesis (PubMed:17403899, PubMed:25849773, PubMed:27462815). The eIF-3 complex associates with the 40S ribosome and facilitates the recruitment of eIF-1, eIF-1A, eIF-2:GTP:methionyl-tRNAi and eIF-5 to form the 43S pre-initiation complex (43S PIC…	cytoplasmic translational initiation [GO:0002183]; formation of cytoplasmic translation initiation complex [GO:0001732]; translational initiation [GO:0006413]
P00533	EGFR_HUMAN	Epidermal growth factor receptor	EGFR	40	307	29.2528	29.2637	29.2139	28.3926	28.5012	28.3019	P00533	FUNCTION: Receptor tyrosine kinase binding ligands of the EGF family and activating several signaling cascades to convert extracellular cues into appropriate cellular responses (PubMed:2790960, PubMed:10805725, PubMed:27153536). Known ligands include EGF, TGFA/TGF-alpha, AREG, epigen/EPGN, BTC/betacellulin, epiregulin/EREG and HBEGF/heparin-binding EGF (PubMed:2790960, PubMed:7679104, PubMed:8144…	activation of phospholipase A2 activity by calcium-mediated signaling [GO:0043006]; activation of phospholipase C activity [GO:0007202]; astrocyte activation [GO:0048143]; cell-cell adhesion [GO:0098609]; cell differentiation [GO:0030154]; cell population proliferation [GO:0008283]; cell surface receptor signaling pathway [GO:0007166]; cellular response to amino acid stimulus [GO:0071230]; cellul…
P32119	PRDX2_HUMAN	Peroxiredoxin-2	PRDX2	10	57	30.0928	29.5662	29.4963	28.3853	28.3902	28.496	P32119	FUNCTION: Thiol-specific peroxidase that catalyzes the reduction of hydrogen peroxide and organic hydroperoxides to water and alcohols, respectively. Plays a role in cell protection against oxidative stress by detoxifying peroxides and as sensor of hydrogen peroxide-mediated signaling events. Might participate in the signaling cascades of growth factors and tumor necrosis factor-alpha by regulati…	activation of MAPK activity [GO:0000187]; cell redox homeostasis [GO:0045454]; cellular response to oxidative stress [GO:0034599]; homeostasis of number of cells [GO:0048872]; hydrogen peroxide catabolic process [GO:0042744]; leukocyte activation [GO:0045321]; negative regulation of apoptotic process [GO:0043066]; negative regulation of extrinsic apoptotic signaling pathway in absence of ligand […
P61221	ABCE1_HUMAN	ATP-binding cassette sub-family E member 1	ABCE1	18	152	28.0497	27.672	27.6911	28.475	28.2119	28.318	P61221	FUNCTION: Antagonizes the binding of 2-5A (5'-phosphorylated 2',5'-linked oligoadenylates) by RNase L through direct interaction with RNase L and therefore inhibits its endoribonuclease activity. May play a central role in the regulation of mRNA turnover. Antagonizes the anti-viral effect of the interferon-regulated 2-5A/RNase L pathway. May act as a chaperone for post-translational events during…	defense response to virus [GO:0051607]; negative regulation of endoribonuclease activity [GO:0060702]; regulation of type I interferon-mediated signaling pathway [GO:0060338]; ribosomal subunit export from nucleus [GO:0000054]; translational initiation [GO:0006413]; translational termination [GO:0006415]; viral process [GO:0016032]
P29144	TPP2_HUMAN	Tripeptidyl-peptidase 2	TPP2	40	266	27.56	27.6599	27.7138	28.082	28.267	28.4106	P29144	FUNCTION: Component of the proteolytic cascade acting downstream of the 26S proteasome in the ubiquitin-proteasome pathway. May be able to complement the 26S proteasome function to some extent under conditions in which the latter is inhibited. Stimulates adipogenesis (By similarity). {ECO:0000250}.	protein polyubiquitination [GO:0000209]; proteolysis [GO:0006508]
O15371	EIF3D_HUMAN	Eukaryotic translation initiation factor 3 subunit D	EIF3D	19	139	27.8806	27.7013	27.6881	28.5596	28.1727	28.1047	O15371	FUNCTION: mRNA cap-binding component of the eukaryotic translation initiation factor 3 (eIF-3) complex, a complex required for several steps in the initiation of protein synthesis of a specialized repertoire of mRNAs (PubMed:27462815). The eIF-3 complex associates with the 40S ribosome and facilitates the recruitment of eIF-1, eIF-1A, eIF-2:GTP:methionyl-tRNAi and eIF-5 to form the 43S pre-initia…	cap-dependent translational initiation [GO:0002191]; formation of cytoplasmic translation initiation complex [GO:0001732]; IRES-dependent viral translational initiation [GO:0075522]; positive regulation of mRNA binding [GO:1902416]; positive regulation of translation [GO:0045727]; translational initiation [GO:0006413]; viral translational termination-reinitiation [GO:0075525]
P08648	ITA5_HUMAN	Integrin alpha-5;Integrin alpha-5 heavy chain;Integrin alpha-5 light chain	ITGA5	21	140	28.7025	28.6786	28.6307	27.9449	28.2396	28.1695	P08648	FUNCTION: Integrin alpha-5/beta-1 (ITGA5:ITGB1) is a receptor for fibronectin and fibrinogen. It recognizes the sequence R-G-D in its ligands. ITGA5:ITGB1 binds to PLA2G2A via a site (site 2) which is distinct from the classical ligand-binding site (site 1) and this induces integrin conformational changes and enhanced ligand binding to site 1 (PubMed:18635536, PubMed:25398877). ITGA5:ITGB1 acts a…	angiogenesis [GO:0001525]; cell adhesion [GO:0007155]; cell adhesion mediated by integrin [GO:0033627]; cell-cell adhesion mediated by integrin [GO:0033631]; cell-substrate adhesion [GO:0031589]; cell-substrate junction assembly [GO:0007044]; endodermal cell differentiation [GO:0035987]; extracellular matrix organization [GO:0030198]; female pregnancy [GO:0007565]; heterophilic cell-cell adhesion…
P27105	STOM_HUMAN	Erythrocyte band 7 integral membrane protein	STOM	8	30	26.7484	26.4911	26.6889	27.8144	28.1404	28.225	P27105	FUNCTION: Regulates ion channel activity and transmembrane ion transport. Regulates ASIC2 and ASIC3 channel activity.	neutrophil degranulation [GO:0043312]; positive regulation by host of viral genome replication [GO:0044829]; positive regulation of protein targeting to membrane [GO:0090314]; protein homooligomerization [GO:0051260]; regulation of acid-sensing ion channel activity [GO:1901585]
Q15084	PDIA6_HUMAN	Protein disulfide-isomerase A6	PDIA6	10	60	27.5345	27.4402	27.6325	28.0938	27.9159	28.379	Q15084	FUNCTION: May function as a chaperone that inhibits aggregation of misfolded proteins (PubMed:12204115). Negatively regulates the unfolded protein response (UPR) through binding to UPR sensors such as ERN1, which in turn inactivates ERN1 signaling (PubMed:24508390). May also regulate the UPR via the EIF2AK3 UPR sensor (PubMed:24508390). Plays a role in platelet aggregation and activation by agoni…	cell redox homeostasis [GO:0045454]; cellular protein metabolic process [GO:0044267]; IRE1-mediated unfolded protein response [GO:0036498]; post-translational protein modification [GO:0043687]; protein folding [GO:0006457]
Q01105;P0DME0	SET_HUMAN	Protein SET;Protein SETSIP	SET;SETSIP	4	21	25.7941	26.4338	24.1798	27.8022	28.2296	28.0131	Q01105	FUNCTION: Multitasking protein, involved in apoptosis, transcription, nucleosome assembly and histone chaperoning. Isoform 2 anti-apoptotic activity is mediated by inhibition of the GZMA-activated DNase, NME1. In the course of cytotoxic T-lymphocyte (CTL)-induced apoptosis, GZMA cleaves SET, disrupting its binding to NME1 and releasing NME1 inhibition. Isoform 1 and isoform 2 are potent inhibitor…	DNA replication [GO:0006260]; negative regulation of histone acetylation [GO:0035067]; negative regulation of neuron apoptotic process [GO:0043524]; negative regulation of transcription, DNA-templated [GO:0045892]; nucleosome assembly [GO:0006334]; nucleosome disassembly [GO:0006337]; regulation of mRNA stability [GO:0043488]; viral process [GO:0016032]
Q12905	ILF2_HUMAN	Interleukin enhancer-binding factor 2	ILF2	8	65	27.2385	27.4561	27.2218	27.6886	28.5473	27.9611	Q12905	FUNCTION: Appears to function predominantly as a heterodimeric complex with ILF3. This complex may regulate transcription of the IL2 gene during T-cell activation. It can also promote the formation of stable DNA-dependent protein kinase holoenzyme complexes on DNA. Essential for the efficient reshuttling of ILF3 (isoform 1 and isoform 2) into the nucleus. {ECO:0000269|PubMed:10574923, ECO:0000269…	neutrophil degranulation [GO:0043312]; positive regulation of transcription, DNA-templated [GO:0045893]; transcription, DNA-templated [GO:0006351]
P23528	COF1_HUMAN	Cofilin-1	CFL1	8	66	28.1755	29.6743	29.4495	27.8514	28.2036	26.9337	P23528	FUNCTION: Binds to F-actin and exhibits pH-sensitive F-actin depolymerizing activity. Regulates actin cytoskeleton dynamics. Important for normal progress through mitosis and normal cytokinesis. Plays a role in the regulation of cell morphology and cytoskeletal organization. Required for the up-regulation of atypical chemokine receptor ACKR2 from endosomal compartment to cell membrane, increasing…	actin cytoskeleton organization [GO:0030036]; actin filament depolymerization [GO:0030042]; actin filament fragmentation [GO:0030043]; cytoskeleton organization [GO:0007010]; establishment of cell polarity [GO:0030010]; interleukin-12-mediated signaling pathway [GO:0035722]; mitotic cytokinesis [GO:0000281]; negative regulation of apoptotic process [GO:0043066]; neural crest cell migration [GO:00…
O95297	MPZL1_HUMAN	Myelin protein zero-like protein 1	MPZL1	6	61	26.9128	26.0717	26.6772	27.8782	27.3478	27.8406	O95297	FUNCTION: Cell surface receptor, which is involved in signal transduction processes. Recruits PTPN11/SHP-2 to the cell membrane and is a putative substrate of PTPN11/SHP-2. Is a major receptor for concanavalin-A (ConA) and is involved in cellular signaling induced by ConA, which probably includes Src family tyrosine-protein kinases. Isoform 3 seems to have a dominant negative role; it blocks tyro…	cell-cell signaling [GO:0007267]; transmembrane receptor protein tyrosine kinase signaling pathway [GO:0007169]
P38159;Q96E39	RBMX_HUMAN	RNA-binding motif protein, X chromosome;RNA-binding motif protein, X chromosome, N-terminally processed;RNA binding motif protein, X-linked-like-1	RBMX;RBMXL1	8	47	27.439	27.138	26.8119	27.639	28.3333	27.7953	P38159	FUNCTION: RNA-binding protein that plays several role in the regulation of pre- and post-transcriptional processes. Implicated in tissue-specific regulation of gene transcription and alternative splicing of several pre-mRNAs. Binds to and stimulates transcription from the tumor suppressor TXNIP gene promoter; may thus be involved in tumor suppression. When associated with SAFB, binds to and stimu…	cellular response to interleukin-1 [GO:0071347]; membrane protein ectodomain proteolysis [GO:0006509]; mRNA splicing, via spliceosome [GO:0000398]; negative regulation of mRNA splicing, via spliceosome [GO:0048025]; osteoblast differentiation [GO:0001649]; positive regulation of mRNA splicing, via spliceosome [GO:0048026]; positive regulation of transcription by RNA polymerase II [GO:0045944]; pr…
Q8NBS9	TXND5_HUMAN	Thioredoxin domain-containing protein 5	TXNDC5	12	54	29.1477	28.6625	28.7717	27.7537	27.4483	27.9754	Q8NBS9	FUNCTION: Possesses thioredoxin activity. Has been shown to reduce insulin disulfide bonds. Also complements protein disulfide-isomerase deficiency in yeast (By similarity). {ECO:0000250}.	apoptotic cell clearance [GO:0043277]; cell redox homeostasis [GO:0045454]; negative regulation of apoptotic process [GO:0043066]; neutrophil degranulation [GO:0043312]
P55084	ECHB_HUMAN	Trifunctional enzyme subunit beta, mitochondrial;3-ketoacyl-CoA thiolase	HADHB	10	49	27.4518	26.9673	26.9284	27.7114	27.7486	27.7565	P55084	FUNCTION: Mitochondrial trifunctional enzyme catalyzes the last three of the four reactions of the mitochondrial beta-oxidation pathway (PubMed:8135828, PubMed:29915090, PubMed:30850536). The mitochondrial beta-oxidation pathway is the major energy-producing process in tissues and is performed through four consecutive reactions breaking down fatty acids into acetyl-CoA (PubMed:29915090). Among th…	cardiolipin acyl-chain remodeling [GO:0035965]; fatty acid beta-oxidation [GO:0006635]
P17301	ITA2_HUMAN	Integrin alpha-2	ITGA2	30	157	28.3016	28.0826	28.2553	27.6616	27.8766	27.7459	P17301	FUNCTION: Integrin alpha-2/beta-1 is a receptor for laminin, collagen, collagen C-propeptides, fibronectin and E-cadherin. It recognizes the proline-hydroxylated sequence G-F-P-G-E-R in collagen. It is responsible for adhesion of platelets and other cells to collagens, modulation of collagen and collagenase gene expression, force generation and organization of newly synthesized extracellular matr…	animal organ morphogenesis [GO:0009887]; blood coagulation [GO:0007596]; cell adhesion [GO:0007155]; cell adhesion mediated by integrin [GO:0033627]; cell-matrix adhesion [GO:0007160]; cell population proliferation [GO:0008283]; cell-substrate adhesion [GO:0031589]; cellular response to estradiol stimulus [GO:0071392]; cellular response to mechanical stimulus [GO:0071260]; collagen-activated sign…
Q08211	DHX9_HUMAN	ATP-dependent RNA helicase A	DHX9	32	164	26.5613	26.5389	26.6077	27.5689	27.8213	27.7396	Q08211	FUNCTION: Multifunctional ATP-dependent nucleic acid helicase that unwinds DNA and RNA in a 3' to 5' direction and that plays important roles in many processes, such as DNA replication, transcriptional activation, post-transcriptional RNA regulation, mRNA translation and RNA-mediated gene silencing (PubMed:9111062, PubMed:11416126, PubMed:12711669, PubMed:15355351, PubMed:16680162, PubMed:1753181…	alternative mRNA splicing, via spliceosome [GO:0000380]; cellular response to exogenous dsRNA [GO:0071360]; cellular response to tumor necrosis factor [GO:0071356]; CRD-mediated mRNA stabilization [GO:0070934]; DNA duplex unwinding [GO:0032508]; DNA replication [GO:0006260]; DNA-templated transcription, termination [GO:0006353]; DNA-templated viral transcription [GO:0039695]; G-quadruplex DNA unw…
P27816	MAP4_HUMAN	Microtubule-associated protein 4	MAP4	26	176	26.7784	26.7292	26.8306	27.7327	27.6061	27.7963	P27816	FUNCTION: Non-neuronal microtubule-associated protein. Promotes microtubule assembly. {ECO:0000269|PubMed:10791892}.	cell division [GO:0051301]; establishment of spindle orientation [GO:0051294]; microtubule cytoskeleton organization [GO:0000226]; microtubule sliding [GO:0051012]; mitotic spindle organization [GO:0007052]; negative regulation of non-motile cilium assembly [GO:1902856]; neuron projection development [GO:0031175]
Q13442	HAP28_HUMAN	28 kDa heat- and acid-stable phosphoprotein	PDAP1	8	37	26.5052	26.8207	26.7998	27.5293	28.2419	27.7158	Q13442	FUNCTION: Enhances PDGFA-stimulated cell growth in fibroblasts, but inhibits the mitogenic effect of PDGFB. {ECO:0000250}.	neutrophil degranulation [GO:0043312]; signal transduction [GO:0007165]
P23526	SAHH_HUMAN	Adenosylhomocysteinase	AHCY	15	79	29.1663	28.7919	28.3532	27.6602	27.3521	27.8449	P23526	FUNCTION: Adenosylhomocysteine is a competitive inhibitor of S-adenosyl-L-methionine-dependent methyl transferase reactions; therefore adenosylhomocysteinase may play a key role in the control of methylations via regulation of the intracellular concentration of adenosylhomocysteine. {ECO:0000269|PubMed:12590576}.	chronic inflammatory response to antigenic stimulus [GO:0002439]; circadian sleep/wake cycle [GO:0042745]; methylation [GO:0032259]; one-carbon metabolic process [GO:0006730]; response to hypoxia [GO:0001666]; response to nutrient [GO:0007584]; S-adenosylhomocysteine catabolic process [GO:0019510]; S-adenosylmethionine cycle [GO:0033353]; sulfur amino acid metabolic process [GO:0000096]
Q9NSD9	SYFB_HUMAN	Phenylalanine--tRNA ligase beta subunit	FARSB	21	146	27.3102	26.8585	26.8754	27.66	27.5359	27.7548	Q9NSD9		phenylalanyl-tRNA aminoacylation [GO:0006432]; protein heterotetramerization [GO:0051290]; translation [GO:0006412]; tRNA aminoacylation for protein translation [GO:0006418]
P12956	XRCC6_HUMAN	X-ray repair cross-complementing protein 6	XRCC6	17	160	27.3043	26.824	26.8657	27.9297	27.546	27.5926	P12956	FUNCTION: Single-stranded DNA-dependent ATP-dependent helicase. Has a role in chromosome translocation. The DNA helicase II complex binds preferentially to fork-like ends of double-stranded DNA in a cell cycle-dependent manner. It works in the 3'-5' direction. Binding to DNA may be mediated by XRCC6. Involved in DNA non-homologous end joining (NHEJ) required for double-strand break repair and V(D…	activation of innate immune response [GO:0002218]; brain development [GO:0007420]; cellular hyperosmotic salinity response [GO:0071475]; cellular response to gamma radiation [GO:0071480]; cellular response to X-ray [GO:0071481]; DNA ligation [GO:0006266]; DNA recombination [GO:0006310]; double-strand break repair via classical nonhomologous end joining [GO:0097680]; double-strand break repair via…
O94979	SC31A_HUMAN	Protein transport protein Sec31A	SEC31A	26	134	27.0204	27.03	26.9993	27.3289	27.5901	27.6358	O94979	FUNCTION: Component of the coat protein complex II (COPII) which promotes the formation of transport vesicles from the endoplasmic reticulum (ER) (PubMed:10788476). The coat has two main functions, the physical deformation of the endoplasmic reticulum membrane into vesicles and the selection of cargo molecules (By similarity). {ECO:0000250|UniProtKB:Q9Z2Q1, ECO:0000269|PubMed:10788476}.	antigen processing and presentation of exogenous peptide antigen via MHC class II [GO:0019886]; antigen processing and presentation of peptide antigen via MHC class I [GO:0002474]; COPII-coated vesicle budding [GO:0090114]; COPII-coated vesicle cargo loading [GO:0090110]; COPII vesicle coating [GO:0048208]; endoplasmic reticulum organization [GO:0007029]; endoplasmic reticulum to Golgi vesicle-me…
P09497	CLCB_HUMAN	Clathrin light chain B	CLTB	6	23	26.8157	26.401	26.7963	27.5759	27.6446	27.4703	P09497	FUNCTION: Clathrin is the major protein of the polyhedral coat of coated pits and vesicles.	clathrin coat assembly [GO:0048268]; clathrin-dependent endocytosis [GO:0072583]; intracellular protein transport [GO:0006886]; membrane organization [GO:0061024]
P62826	RAN_HUMAN	GTP-binding nuclear protein Ran	RAN	7	58	29.0403	28.6557	28.7706	27.379	27.5397	27.623	P62826	FUNCTION: GTPase involved in nucleocytoplasmic transport, participating both to the import and the export from the nucleus of proteins and RNAs (PubMed:10400640, PubMed:8276887, PubMed:8896452, PubMed:8636225, PubMed:8692944, PubMed:9351834, PubMed:9428644, PubMed:9822603, PubMed:26272610). Switches between a cytoplasmic GDP- and a nuclear GTP-bound state by nucleotide exchange and GTP hydrolysis…	actin cytoskeleton organization [GO:0030036]; androgen receptor signaling pathway [GO:0030521]; cell division [GO:0051301]; cellular protein-containing complex localization [GO:0034629]; cellular response to mineralocorticoid stimulus [GO:0071389]; DNA metabolic process [GO:0006259]; GTP metabolic process [GO:0046039]; hippocampus development [GO:0021766]; intracellular transport of virus [GO:007…
Q9UKY7	CDV3_HUMAN	Protein CDV3 homolog	CDV3	7	16	25.4976	26.188	26.1512	27.5152	27.515	27.3069	Q9UKY7		cell population proliferation [GO:0008283]
P27824	CALX_HUMAN	Calnexin	CANX	13	71	25.8783	24.8772	25.1633	27.1966	27.5066	27.5808	P27824	FUNCTION: Calcium-binding protein that interacts with newly synthesized glycoproteins in the endoplasmic reticulum. It may act in assisting protein assembly and/or in the retention within the ER of unassembled protein subunits. It seems to play a major role in the quality control apparatus of the ER by the retention of incorrectly folded proteins. Associated with partial T-cell antigen receptor c…	aging [GO:0007568]; antigen processing and presentation of exogenous peptide antigen via MHC class II [GO:0019886]; antigen processing and presentation of peptide antigen via MHC class I [GO:0002474]; clathrin-dependent endocytosis [GO:0072583]; interleukin-27-mediated signaling pathway [GO:0070106]; interleukin-35-mediated signaling pathway [GO:0070757]; protein folding [GO:0006457]; protein fol…
O60884	DNJA2_HUMAN	DnaJ homolog subfamily A member 2	DNAJA2	8	21	26.9567	27.0724	26.9508	27.4727	27.2455	27.6048	O60884	FUNCTION: Co-chaperone of Hsc70. Stimulates ATP hydrolysis and the folding of unfolded proteins mediated by HSPA1A/B (in vitro) (PubMed:24318877). {ECO:0000269|PubMed:24318877}.	positive regulation of cell population proliferation [GO:0008284]; protein refolding [GO:0042026]; response to heat [GO:0009408]
P14866	HNRPL_HUMAN	Heterogeneous nuclear ribonucleoprotein L	HNRNPL	15	91	27.1275	26.7437	26.5339	27.8745	27.4611	27.3577	P14866	FUNCTION: Splicing factor binding to exonic or intronic sites and acting as either an activator or repressor of exon inclusion. Exhibits a binding preference for CA-rich elements (PubMed:11809897, PubMed:22570490, PubMed:24164894, PubMed:25623890, PubMed:26051023). Component of the heterogeneous nuclear ribonucleoprotein (hnRNP) complexes and associated with most nascent transcripts (PubMed:26872…	mRNA splicing, via spliceosome [GO:0000398]; regulation of alternative mRNA splicing, via spliceosome [GO:0000381]; RNA metabolic process [GO:0016070]; RNA processing [GO:0006396]
P36957	ODO2_HUMAN	Dihydrolipoyllysine-residue succinyltransferase component of 2-oxoglutarate dehydrogenase complex, mitochondrial	DLST	7	23	25.1276	25.9128	26.1318	27.1737	27.4077	27.4927	P36957	FUNCTION: Dihydrolipoamide succinyltransferase (E2) component of the 2-oxoglutarate dehydrogenase complex (By similarity). The 2-oxoglutarate dehydrogenase complex catalyzes the overall conversion of 2-oxoglutarate to succinyl-CoA and CO(2) (By similarity). The 2-oxoglutarate dehydrogenase complex is mainly active in the mitochondrion (PubMed:29211711). A fraction of the 2-oxoglutarate dehydrogen…	2-oxoglutarate metabolic process [GO:0006103]; generation of precursor metabolites and energy [GO:0006091]; histone succinylation [GO:0106077]; L-lysine catabolic process to acetyl-CoA via saccharopine [GO:0033512]; lysine catabolic process [GO:0006554]; succinyl-CoA metabolic process [GO:0006104]; tricarboxylic acid cycle [GO:0006099]
O60841	IF2P_HUMAN	Eukaryotic translation initiation factor 5B	EIF5B	24	97	25.1362	25.8058	25.9909	27.3738	27.418	27.3649	O60841	FUNCTION: Plays a role in translation initiation. Translational GTPase that catalyzes the joining of the 40S and 60S subunits to form the 80S initiation complex with the initiator methionine-tRNA in the P-site base paired to the start codon. GTP binding and hydrolysis induces conformational changes in the enzyme that renders it active for productive interactions with the ribosome. The release of …	regulation of translational initiation [GO:0006446]
Q99536	VAT1_HUMAN	Synaptic vesicle membrane protein VAT-1 homolog	VAT1	11	76	26.7028	26.5635	26.8253	27.2823	27.0333	27.5471	Q99536	FUNCTION: Possesses ATPase activity (By similarity). Plays a part in calcium-regulated keratinocyte activation in epidermal repair mechanisms. Has no effect on cell proliferation. Negatively regulates mitochondrial fusion in cooperation with mitofusin proteins (MFN1-2). {ECO:0000250, ECO:0000269|PubMed:12898150, ECO:0000269|PubMed:17105775, ECO:0000269|PubMed:19508442}.	negative regulation of mitochondrial fusion [GO:0010637]; neutrophil degranulation [GO:0043312]
Q9Y5M8	SRPRB_HUMAN	Signal recognition particle receptor subunit beta	SRPRB	7	24	25.8231	24.8545	25.5881	27.1811	26.8896	27.5022	Q9Y5M8	FUNCTION: Component of the SRP (signal recognition particle) receptor. Ensures, in conjunction with the signal recognition particle, the correct targeting of the nascent secretory proteins to the endoplasmic reticulum membrane system. Has GTPase activity. May mediate the membrane association of SRPR (By similarity). {ECO:0000250}.	IRE1-mediated unfolded protein response [GO:0036498]
Q8N1G4	LRC47_HUMAN	Leucine-rich repeat-containing protein 47	LRRC47	20	131	26.6974	26.6381	26.5106	27.5985	27.17	27.1214	Q8N1G4
P09496	CLCA_HUMAN	Clathrin light chain A	CLTA	3	13	NaN	26.11	26.0004	27.0837	27.3082	26.7732	P09496	FUNCTION: Clathrin is the major protein of the polyhedral coat of coated pits and vesicles. Acts as component of the TACC3/ch-TOG/clathrin complex proposed to contribute to stabilization of kinetochore fibers of the mitotic spindle by acting as inter-microtubule bridge (PubMed:15858577, PubMed:21297582). {ECO:0000305|PubMed:15858577, ECO:0000305|PubMed:21297582}.	antigen processing and presentation of exogenous peptide antigen via MHC class II [GO:0019886]; cell cycle [GO:0007049]; cell division [GO:0051301]; clathrin coat assembly [GO:0048268]; clathrin-dependent endocytosis [GO:0072583]; intracellular protein transport [GO:0006886]; low-density lipoprotein particle clearance [GO:0034383]; low-density lipoprotein particle receptor catabolic process [GO:0…
P13726	TF_HUMAN	Tissue factor	F3	4	20	25.4955	25.1751	25.6824	26.9407	27.183	27.0709	P13726	FUNCTION: Initiates blood coagulation by forming a complex with circulating factor VII or VIIa. The [TF:VIIa] complex activates factors IX or X by specific limited protolysis. TF plays a role in normal hemostasis by initiating the cell-surface assembly and propagation of the coagulation protease cascade. {ECO:0000269|PubMed:12652293}.	activation of blood coagulation via clotting cascade [GO:0002543]; activation of cysteine-type endopeptidase activity involved in apoptotic process [GO:0006919]; activation of plasma proteins involved in acute inflammatory response [GO:0002541]; blood coagulation [GO:0007596]; blood coagulation, extrinsic pathway [GO:0007598]; cytokine-mediated signaling pathway [GO:0019221]; positive regulation …
Q96CW1	AP2M1_HUMAN	AP-2 complex subunit mu	AP2M1	6	14	25.6774	25.5148	26.2007	26.8744	27.2954	27.0677	Q96CW1	FUNCTION: Component of the adaptor protein complex 2 (AP-2). Adaptor protein complexes function in protein transport via transport vesicles in different membrane traffic pathways. Adaptor protein complexes are vesicle coat components and appear to be involved in cargo selection and vesicle formation. AP-2 is involved in clathrin-dependent endocytosis in which cargo proteins are incorporated into …	antigen processing and presentation of exogenous peptide antigen via MHC class II [GO:0019886]; cellular protein-containing complex assembly [GO:0034622]; clathrin-dependent endocytosis [GO:0072583]; ephrin receptor signaling pathway [GO:0048013]; intracellular protein transport [GO:0006886]; low-density lipoprotein particle clearance [GO:0034383]; low-density lipoprotein particle receptor catabo…
P39687	AN32A_HUMAN	Acidic leucine-rich nuclear phosphoprotein 32 family member A	ANP32A	5	17	25.0729	24.9882	25.3049	26.5891	27.0248	27.3192	P39687	FUNCTION: Implicated in a number of cellular processes, including proliferation, differentiation, caspase-dependent and caspase-independent apoptosis, suppression of transformation (tumor suppressor), inhibition of protein phosphatase 2A, regulation of mRNA trafficking and stability in association with ELAVL1, and inhibition of acetyltransferases as part of the INHAT (inhibitor of histone acetylt…	intracellular signal transduction [GO:0035556]; nucleocytoplasmic transport [GO:0006913]; regulation of mRNA stability [GO:0043488]
P54709	AT1B3_HUMAN	Sodium/potassium-transporting ATPase subunit beta-3	ATP1B3	6	40	26.5851	26.2797	26.0476	26.9776	26.7429	27.1312	P54709	FUNCTION: This is the non-catalytic component of the active enzyme, which catalyzes the hydrolysis of ATP coupled with the exchange of Na(+) and K(+) ions across the plasma membrane. The exact function of the beta-3 subunit is not known.	cellular potassium ion homeostasis [GO:0030007]; cellular sodium ion homeostasis [GO:0006883]; ion transmembrane transport [GO:0034220]; leukocyte migration [GO:0050900]; membrane repolarization [GO:0086009]; positive regulation of ATPase activity [GO:0032781]; positive regulation of potassium ion import across plasma membrane [GO:1903288]; positive regulation of potassium ion transmembrane trans…
Q15056	IF4H_HUMAN	Eukaryotic translation initiation factor 4H	EIF4H	6	37	25.8706	25.7845	26.0993	26.6103	27.0254	26.951	Q15056	FUNCTION: Stimulates the RNA helicase activity of EIF4A in the translation initiation complex. Binds weakly mRNA. {ECO:0000269|PubMed:10585411, ECO:0000269|PubMed:11418588}.	cytoplasmic translation [GO:0002181]; developmental growth [GO:0048589]; eukaryotic translation initiation factor 4F complex assembly [GO:0097010]; formation of translation preinitiation complex [GO:0001731]; regulation of translational initiation [GO:0006446]; sexual reproduction [GO:0019953]; translational initiation [GO:0006413]; viral process [GO:0016032]
P31153	METK2_HUMAN	S-adenosylmethionine synthase isoform type-2	MAT2A	11	52	28.5119	28.2778	28.0146	26.9466	26.7086	27.0002	P31153	FUNCTION: Catalyzes the formation of S-adenosylmethionine from methionine and ATP. The reaction comprises two steps that are both catalyzed by the same enzyme: formation of S-adenosylmethionine (AdoMet) and triphosphate, and subsequent hydrolysis of the triphosphate. {ECO:0000269|PubMed:10644686, ECO:0000269|PubMed:23189196, ECO:0000269|PubMed:25075345}.	cellular response to leukemia inhibitory factor [GO:1990830]; methylation [GO:0032259]; one-carbon metabolic process [GO:0006730]; protein heterooligomerization [GO:0051291]; protein hexamerization [GO:0034214]; S-adenosylmethionine biosynthetic process [GO:0006556]
P02794	FRIH_HUMAN	Ferritin heavy chain;Ferritin heavy chain, N-terminally processed	FTH1	6	57	27.7973	27.7066	27.6933	26.6927	27.3394	26.898	P02794	FUNCTION: Stores iron in a soluble, non-toxic, readily available form. Important for iron homeostasis. Has ferroxidase activity. Iron is taken up in the ferrous form and deposited as ferric hydroxides after oxidation. Also plays a role in delivery of iron to cells. Mediates iron uptake in capsule cells of the developing kidney (By similarity). {ECO:0000250}.	cellular iron ion homeostasis [GO:0006879]; immune response [GO:0006955]; intracellular sequestering of iron ion [GO:0006880]; iron ion transport [GO:0006826]; negative regulation of cell population proliferation [GO:0008285]; negative regulation of fibroblast proliferation [GO:0048147]; neutrophil degranulation [GO:0043312]
P49770	EI2BB_HUMAN	Translation initiation factor eIF-2B subunit beta	EIF2B2	3	10	NaN	25.7642	26.0506	26.9231	26.4844	26.886	P49770	FUNCTION: Catalyzes the exchange of eukaryotic initiation factor 2-bound GDP for GTP.	central nervous system development [GO:0007417]; myelination [GO:0042552]; oligodendrocyte development [GO:0014003]; ovarian follicle development [GO:0001541]; regulation of translational initiation [GO:0006446]; response to glucose [GO:0009749]; response to heat [GO:0009408]; response to peptide hormone [GO:0043434]; T cell receptor signaling pathway [GO:0050852]; translational initiation [GO:00…
Q13243	SRSF5_HUMAN	Serine/arginine-rich splicing factor 5	SRSF5	5	29	25.9778	25.4662	25.2605	26.8715	26.4391	26.8866	Q13243	FUNCTION: Plays a role in constitutive splicing and can modulate the selection of alternative splice sites.	cellular response to insulin stimulus [GO:0032869]; liver regeneration [GO:0097421]; mRNA 3'-end processing [GO:0031124]; mRNA cis splicing, via spliceosome [GO:0045292]; mRNA export from nucleus [GO:0006406]; mRNA processing [GO:0006397]; mRNA splice site selection [GO:0006376]; mRNA splicing, via spliceosome [GO:0000398]; positive regulation of RNA splicing [GO:0033120]; regulation of alternati…
P28482	MK01_HUMAN	Mitogen-activated protein kinase 1	MAPK1	8	67	27.7188	27.2002	27.5278	26.9268	26.5233	26.8684	P28482	FUNCTION: Serine/threonine kinase which acts as an essential component of the MAP kinase signal transduction pathway. MAPK1/ERK2 and MAPK3/ERK1 are the 2 MAPKs which play an important role in the MAPK/ERK cascade. They participate also in a signaling cascade initiated by activated KIT and KITLG/SCF. Depending on the cellular context, the MAPK/ERK cascade mediates diverse biological functions such…	activation of MAPK activity [GO:0000187]; activation of MAPKK activity [GO:0000186]; aging [GO:0007568]; apoptotic process [GO:0006915]; axon guidance [GO:0007411]; B cell receptor signaling pathway [GO:0050853]; Bergmann glial cell differentiation [GO:0060020]; cardiac neural crest cell development involved in heart development [GO:0061308]; caveolin-mediated endocytosis [GO:0072584]; cell cycle…
P35556	FBN2_HUMAN	Fibrillin-2	FBN2	37	102	20.703	22.2694	22.5462	26.859	26.6695	26.9184	P35556	FUNCTION: Fibrillin-2: Fibrillins are structural components of 10-12 nm extracellular calcium-binding microfibrils, which occur either in association with elastin or in elastin-free bundles. Fibrillin-2-containing microfibrils regulate the early process of elastic fiber assembly. Regulates osteoblast maturation by controlling TGF-beta bioavailability and calibrating TGF-beta and BMP levels, respe…	bone trabecula formation [GO:0060346]; camera-type eye development [GO:0043010]; embryonic eye morphogenesis [GO:0048048]; embryonic limb morphogenesis [GO:0030326]; extracellular matrix organization [GO:0030198]; positive regulation of bone mineralization [GO:0030501]; positive regulation of osteoblast differentiation [GO:0045669]; sequestering of TGFbeta in extracellular matrix [GO:0035583]
P16615	AT2A2_HUMAN	Sarcoplasmic/endoplasmic reticulum calcium ATPase 2	ATP2A2	23	101	26.3305	25.828	26.0958	26.5555	26.8365	26.8001	P16615	FUNCTION: This magnesium-dependent enzyme catalyzes the hydrolysis of ATP coupled with the translocation of calcium from the cytosol to the sarcoplasmic reticulum lumen. Isoform 2 is involved in the regulation of the contraction/relaxation cycle (PubMed:16402920). Acts as a regulator of TNFSF11-mediated Ca(2+) signaling pathways via its interaction with TMEM64 which is critical for the TNFSF11-in…	calcium ion import into sarcoplasmic reticulum [GO:1990036]; calcium ion transmembrane transport [GO:0070588]; calcium ion transport from cytosol to endoplasmic reticulum [GO:1903515]; cardiac muscle hypertrophy in response to stress [GO:0014898]; cell adhesion [GO:0007155]; cellular calcium ion homeostasis [GO:0006874]; cellular response to heat [GO:0034605]; cellular response to oxidative stres…
P25205	MCM3_HUMAN	DNA replication licensing factor MCM3	MCM3	31	162	27.5436	27.2472	27.2467	26.402	26.8602	26.7353	P25205	FUNCTION: Acts as component of the MCM2-7 complex (MCM complex) which is the putative replicative helicase essential for 'once per cell cycle' DNA replication initiation and elongation in eukaryotic cells. The active ATPase sites in the MCM2-7 ring are formed through the interaction surfaces of two neighboring subunits such that a critical structure of a conserved arginine finger motif is provide…	DNA replication [GO:0006260]; DNA replication initiation [GO:0006270]; DNA strand elongation involved in DNA replication [GO:0006271]; double-strand break repair via break-induced replication [GO:0000727]; G1/S transition of mitotic cell cycle [GO:0000082]; mitotic DNA replication initiation [GO:1902975]; pre-replicative complex assembly involved in nuclear cell cycle DNA replication [GO:0006267]
Q9Y266	NUDC_HUMAN	Nuclear migration protein nudC	NUDC	11	50	27.8465	27.7593	27.2987	26.7053	26.8085	26.2991	Q9Y266	FUNCTION: Plays a role in neurogenesis and neuronal migration (By similarity). Necessary for correct formation of mitotic spindles and chromosome separation during mitosis. Necessary for cytokinesis and cell proliferation. {ECO:0000250, ECO:0000269|PubMed:12679384, ECO:0000269|PubMed:12852857}.	cell cycle [GO:0007049]; cell division [GO:0051301]; developmental process [GO:0032502]; protein folding [GO:0006457]
P13987	CD59_HUMAN	CD59 glycoprotein	CD59	4	19	27.1453	27.1738	27.3142	26.5942	26.7797	26.6356	P13987	FUNCTION: Potent inhibitor of the complement membrane attack complex (MAC) action. Acts by binding to the C8 and/or C9 complements of the assembling MAC, thereby preventing incorporation of the multiple copies of C9 required for complete formation of the osmolytic pore. This inhibitor appears to be species-specific. Involved in signal transduction for T-cell activation complexed to a protein tyro…	blood coagulation [GO:0007596]; cell surface receptor signaling pathway [GO:0007166]; COPII vesicle coating [GO:0048208]; endoplasmic reticulum to Golgi vesicle-mediated transport [GO:0006888]; negative regulation of activation of membrane attack complex [GO:0001971]; neutrophil degranulation [GO:0043312]; regulation of complement activation [GO:0030449]; regulation of complement-dependent cytoto…
P15531	NDKA_HUMAN	Nucleoside diphosphate kinase A	NME1	8	29	27.5859	29.3378	29.0026	26.5893	26.9	25.8984	P15531	FUNCTION: Major role in the synthesis of nucleoside triphosphates other than ATP. The ATP gamma phosphate is transferred to the NDP beta phosphate via a ping-pong mechanism, using a phosphorylated active-site intermediate. Possesses nucleoside-diphosphate kinase, serine/threonine-specific protein kinase, geranyl and farnesyl pyrophosphate kinase, histidine protein kinase and 3'-5' exonuclease act…	cellular response to drug [GO:0035690]; cellular response to fatty acid [GO:0071398]; cellular response to glucose stimulus [GO:0071333]; CTP biosynthetic process [GO:0006241]; endocytosis [GO:0006897]; GTP biosynthetic process [GO:0006183]; hippocampus development [GO:0021766]; lactation [GO:0007595]; negative regulation of cell population proliferation [GO:0008285]; negative regulation of gene …
Q32MZ4	LRRF1_HUMAN	Leucine-rich repeat flightless-interacting protein 1	LRRFIP1	26	101	27.3164	27.3803	27.1635	26.4255	26.6251	26.4917	Q32MZ4	FUNCTION: Transcriptional repressor which preferentially binds to the GC-rich consensus sequence (5'-AGCCCCCGGCG-3') and may regulate expression of TNF, EGFR and PDGFA. May control smooth muscle cells proliferation following artery injury through PDGFA repression. May also bind double-stranded RNA. Positively regulates Toll-like receptor (TLR) signaling in response to agonist probably by competin…	negative regulation of transcription, DNA-templated [GO:0045892]; negative regulation of transcription by RNA polymerase II [GO:0000122]; positive regulation of NF-kappaB transcription factor activity [GO:0051092]; positive regulation of type I interferon production [GO:0032481]; regulation of transcription by RNA polymerase II [GO:0006357]
P67936	TPM4_HUMAN	Tropomyosin alpha-4 chain	TPM4	7	26	28.3452	27.7383	27.6474	26.4902	26.5119	26.3293	P67936	FUNCTION: Binds to actin filaments in muscle and non-muscle cells. Plays a central role, in association with the troponin complex, in the calcium dependent regulation of vertebrate striated muscle contraction. Smooth muscle contraction is regulated by interaction with caldesmon. In non-muscle cells is implicated in stabilizing cytoskeleton actin filaments (By similarity). Binds calcium (PubMed:18…	actin filament organization [GO:0007015]; muscle contraction [GO:0006936]; muscle filament sliding [GO:0030049]; osteoblast differentiation [GO:0001649]
P21291	CSRP1_HUMAN	Cysteine and glycine-rich protein 1	CSRP1	7	33	26.9915	26.9799	26.9903	25.8895	26.6058	26.4399	P21291	FUNCTION: Could play a role in neuronal development.	actin cytoskeleton organization [GO:0030036]; muscle tissue development [GO:0060537]; platelet aggregation [GO:0070527]; sarcomere organization [GO:0045214]
Q9P258	RCC2_HUMAN	Protein RCC2	RCC2	11	82	27.0062	26.8104	26.8489	26.5731	26.4397	26.4336	Q9P258	FUNCTION: Multifunctional protein that may effect its functions by regulating the activity of small GTPases, such as RAC1 and RALA (PubMed:12919680, PubMed:25074804, PubMed:26158537, PubMed:28869598). Required for normal progress through the cell cycle, both during interphase and during mitosis (PubMed:23388455, PubMed:12919680, PubMed:26158537). Required for the presence of normal levels of MAD2…	activation of GTPase activity [GO:0090630]; cell cycle [GO:0007049]; cell division [GO:0051301]; chromosome passenger complex localization to kinetochore [GO:0072356]; establishment of protein localization [GO:0045184]; focal adhesion assembly [GO:0048041]; integrin-mediated signaling pathway [GO:0007229]; negative regulation of focal adhesion assembly [GO:0051895]; negative regulation of GTPase …
Q13501	SQSTM_HUMAN	Sequestosome-1	SQSTM1	10	39	24.8321	24.563	24.3779	26.6262	26.4366	26.131	Q13501	FUNCTION: Autophagy receptor required for selective macroautophagy (aggrephagy). Functions as a bridge between polyubiquitinated cargo and autophagosomes. Interacts directly with both the cargo to become degraded and an autophagy modifier of the MAP1 LC3 family (PubMed:16286508, PubMed:20168092, PubMed:24128730, PubMed:28404643, PubMed:22622177). Along with WDFY3, involved in the formation and au…	aggrephagy [GO:0035973]; apoptotic process [GO:0006915]; autophagy [GO:0006914]; autophagy of mitochondrion [GO:0000422]; cell differentiation [GO:0030154]; endosomal transport [GO:0016197]; endosome organization [GO:0007032]; immune system process [GO:0002376]; interleukin-1-mediated signaling pathway [GO:0070498]; intracellular signal transduction [GO:0035556]; macroautophagy [GO:0016236]; mito…
O00560	SDCB1_HUMAN	Syntenin-1	SDCBP	4	24	25.6462	25.5617	25.8122	26.3949	26.1918	26.5352	O00560	FUNCTION: Multifunctional adapter protein involved in diverse array of functions including trafficking of transmembrane proteins, neuro and immunomodulation, exosome biogenesis, and tumorigenesis (PubMed:26291527). Positively regulates TGFB1-mediated SMAD2/3 activation and TGFB1-induced epithelial-to-mesenchymal transition (EMT) and cell migration in various cell types. May increase TGFB1 signali…	actin cytoskeleton organization [GO:0030036]; chemical synaptic transmission [GO:0007268]; ephrin receptor signaling pathway [GO:0048013]; intracellular signal transduction [GO:0035556]; negative regulation of proteasomal ubiquitin-dependent protein catabolic process [GO:0032435]; negative regulation of receptor internalization [GO:0002091]; neutrophil degranulation [GO:0043312]; positive regulat…
P14923	PLAK_HUMAN	Junction plakoglobin	JUP	22	138	26.752	26.7784	26.8532	26.3556	26.2525	26.4054	P14923	FUNCTION: Common junctional plaque protein. The membrane-associated plaques are architectural elements in an important strategic position to influence the arrangement and function of both the cytoskeleton and the cells within the tissue. The presence of plakoglobin in both the desmosomes and in the intermediate junctions suggests that it plays a central role in the structure and function of subme…	adherens junction organization [GO:0034332]; bundle of His cell-Purkinje myocyte adhesion involved in cell communication [GO:0086073]; cell-cell adhesion [GO:0098609]; cell migration [GO:0016477]; cellular response to indole-3-methanol [GO:0071681]; cornification [GO:0070268]; cytoskeletal anchoring at plasma membrane [GO:0007016]; desmosome assembly [GO:0002159]; detection of mechanical stimulus…
P11233	RALA_HUMAN	Ras-related protein Ral-A	RALA	4	19	26.0864	25.8623	25.8046	26.298	26.3377	26.3349	P11233	FUNCTION: Multifunctional GTPase involved in a variety of cellular processes including gene expression, cell migration, cell proliferation, oncogenic transformation and membrane trafficking. Accomplishes its multiple functions by interacting with distinct downstream effectors. Acts as a GTP sensor for GTP-dependent exocytosis of dense core vesicles. The RALA-exocyst complex regulates integrin-dep…	actin cytoskeleton reorganization [GO:0031532]; cell cycle [GO:0007049]; cell division [GO:0051301]; chemotaxis [GO:0006935]; exocytosis [GO:0006887]; interleukin-12-mediated signaling pathway [GO:0035722]; membrane organization [GO:0061024]; membrane raft localization [GO:0051665]; neural tube closure [GO:0001843]; positive regulation of filopodium assembly [GO:0051491]; Ras protein signal trans…
Q96AG4	LRC59_HUMAN	Leucine-rich repeat-containing protein 59	LRRC59	4	13	23.8709	25.4619	24.9303	26.1229	26.3223	26.5364	Q96AG4	FUNCTION: Required for nuclear import of FGF1, but not that of FGF2. Might regulate nuclear import of exogenous FGF1 by facilitating interaction with the nuclear import machinery and by transporting cytosolic FGF1 to, and possibly through, the nuclear pores. {ECO:0000269|PubMed:22321063}.
O60669	MOT2_HUMAN	Monocarboxylate transporter 2	SLC16A7	2	15	24.695	23.814	25.5233	26.3083	26.4137	26.0817	O60669	FUNCTION: Proton-coupled monocarboxylate transporter. Catalyzes the rapid transport across the plasma membrane of many monocarboxylates such as lactate, pyruvate, branched-chain oxo acids derived from leucine, valine and isoleucine, and the ketone bodies acetoacetate, beta-hydroxybutyrate and acetate. Functions as high-affinity pyruvate transporter. {ECO:0000269|PubMed:9786900}.	lactate transmembrane transport [GO:0035873]; monocarboxylic acid transport [GO:0015718]; pyruvate transmembrane transport [GO:1901475]
Q92888	ARHG1_HUMAN	Rho guanine nucleotide exchange factor 1	ARHGEF1	21	84	27.4659	26.9067	26.7547	25.9888	26.2155	26.2902	Q92888	FUNCTION: Seems to play a role in the regulation of RhoA GTPase by guanine nucleotide-binding alpha-12 (GNA12) and alpha-13 (GNA13) subunits. Acts as GTPase-activating protein (GAP) for GNA12 and GNA13, and as guanine nucleotide exchange factor (GEF) for RhoA GTPase. Activated G alpha 13/GNA13 stimulates the RhoGEF activity through interaction with the RGS-like domain. This GEF activity is inhibi…	G protein-coupled receptor signaling pathway [GO:0007186]; positive regulation of apoptotic process [GO:0043065]; regulation of Rho protein signal transduction [GO:0035023]; regulation of small GTPase mediated signal transduction [GO:0051056]; Rho protein signal transduction [GO:0007266]
P11498	PYC_HUMAN	Pyruvate carboxylase, mitochondrial	PC	19	53	24.525	24.2959	24.0551	25.6865	26.215	26.497	P11498	FUNCTION: Pyruvate carboxylase catalyzes a 2-step reaction, involving the ATP-dependent carboxylation of the covalently attached biotin in the first step and the transfer of the carboxyl group to pyruvate in the second. Catalyzes in a tissue specific manner, the initial reactions of glucose (liver, kidney) and lipid (adipose tissue, liver, brain) synthesis from pyruvate.	biotin metabolic process [GO:0006768]; gluconeogenesis [GO:0006094]; lipid metabolic process [GO:0006629]; negative regulation of gene expression [GO:0010629]; positive regulation by host of viral process [GO:0044794]; positive regulation by host of viral release from host cell [GO:0044791]; pyruvate metabolic process [GO:0006090]; viral RNA genome packaging [GO:0019074]
O00592	PODXL_HUMAN	Podocalyxin	PODXL	5	18	24.6022	24.8152	24.8805	25.886	26.1694	26.2947	O00592	FUNCTION: Involved in the regulation of both adhesion and cell morphology and cancer progression. Function as an anti-adhesive molecule that maintains an open filtration pathway between neighboring foot processes in the podocyte by charge repulsion. Acts as a pro-adhesive molecule, enhancing the adherence of cells to immobilized ligands, increasing the rate of migration and cell-cell contacts in …	cell adhesion [GO:0007155]; cell migration [GO:0016477]; epithelial tube formation [GO:0072175]; glomerular visceral epithelial cell development [GO:0072015]; negative regulation of cell adhesion [GO:0007162]; negative regulation of cell-cell adhesion [GO:0022408]; positive regulation of cell-cell adhesion mediated by integrin [GO:0033634]; positive regulation of cell migration [GO:0030335]; regu…
O95163	ELP1_HUMAN	Elongator complex protein 1	IKBKAP	29	108	26.5751	26.6513	26.4955	26.1647	26.1153	26.2315	O95163	FUNCTION: May act as a scaffold protein that may assemble active IKK-MAP3K14 complexes (IKKA, IKKB and MAP3K14/NIK).; FUNCTION: Acts as subunit of the RNA polymerase II elongator complex, which is a histone acetyltransferase component of the RNA polymerase II (Pol II) holoenzyme and is involved in transcriptional elongation. Elongator may play a role in chromatin remodeling and is involved in ace…	immune response [GO:0006955]; positive regulation of cell migration [GO:0030335]; protein-containing complex assembly [GO:0065003]; protein phosphorylation [GO:0006468]; regulation of transcription by RNA polymerase II [GO:0006357]; transcription elongation from RNA polymerase II promoter [GO:0006368]; tRNA wobble uridine modification [GO:0002098]
P31942	HNRH3_HUMAN	Heterogeneous nuclear ribonucleoprotein H3	HNRNPH3	3	13	25.7322	25.5231	25.5392	26.1343	26.4057	26.1243	P31942	FUNCTION: Involved in the splicing process and participates in early heat shock-induced splicing arrest. Due to their great structural variations the different isoforms may possess different functions in the splicing reaction.	epithelial cell differentiation [GO:0030855]; mRNA splicing, via spliceosome [GO:0000398]; RNA processing [GO:0006396]; RNA splicing [GO:0008380]
Q9NTJ3	SMC4_HUMAN	Structural maintenance of chromosomes protein 4	SMC4	20	75	25.5	25.7925	25.7783	26.0839	26.1755	26.1282	Q9NTJ3	FUNCTION: Central component of the condensin complex, a complex required for conversion of interphase chromatin into mitotic-like condense chromosomes. The condensin complex probably introduces positive supercoils into relaxed DNA in the presence of type I topoisomerases and converts nicked DNA into positive knotted forms in the presence of type II topoisomerases. {ECO:0000269|PubMed:11136719}.	cell division [GO:0051301]; kinetochore organization [GO:0051383]; meiotic chromosome condensation [GO:0010032]; meiotic chromosome segregation [GO:0045132]; mitotic chromosome condensation [GO:0007076]; mitotic sister chromatid segregation [GO:0000070]
O00410	IPO5_HUMAN	Importin-5	IPO5	26	99	26.7142	26.4799	26.4645	25.8851	26.1164	26.1899	O00410	FUNCTION: Functions in nuclear protein import as nuclear transport receptor. Serves as receptor for nuclear localization signals (NLS) in cargo substrates. Is thought to mediate docking of the importin/substrate complex to the nuclear pore complex (NPC) through binding to nucleoporin and the complex is subsequently translocated through the pore by an energy requiring, Ran-dependent mechanism. At …	cellular response to amino acid stimulus [GO:0071230]; negative regulation of cyclin-dependent protein serine/threonine kinase activity [GO:0045736]; NLS-bearing protein import into nucleus [GO:0006607]; positive regulation of protein import into nucleus [GO:0042307]; ribosomal protein import into nucleus [GO:0006610]; viral process [GO:0016032]
Q15393	SF3B3_HUMAN	Splicing factor 3B subunit 3	SF3B3	24	93	25.3867	25.1424	25.1612	25.7439	26.1455	26.0912	Q15393	FUNCTION: Involved in pre-mRNA splicing as a component of the splicing factor SF3B complex, a constituent of the spliceosome (PubMed:10490618, PubMed:10882114, PubMed:27720643, PubMed:28781166). SF3B complex is required for 'A' complex assembly formed by the stable binding of U2 snRNP to the branchpoint sequence (BPS) in pre-mRNA. Sequence independent binding of SF3A/SF3B complex upstream of the …	mRNA splicing, via spliceosome [GO:0000398]; negative regulation of protein catabolic process [GO:0042177]; RNA splicing, via transesterification reactions [GO:0000375]
Q08380	LG3BP_HUMAN	Galectin-3-binding protein	LGALS3BP	8	34	23.1895	21.7372	22.4094	26.1082	26.081	25.9179	Q08380	FUNCTION: Promotes integrin-mediated cell adhesion. May stimulate host defense against viruses and tumor cells. {ECO:0000269|PubMed:11146440, ECO:0000269|PubMed:8034587, ECO:0000269|PubMed:9501082}.	cell adhesion [GO:0007155]; cellular defense response [GO:0006968]; platelet degranulation [GO:0002576]; signal transduction [GO:0007165]
Q14247	SRC8_HUMAN	Src substrate cortactin	CTTN	19	87	27.1054	26.7689	26.8294	26.2373	26.0715	26.08	Q14247	FUNCTION: Contributes to the organization of the actin cytoskeleton and cell shape (PubMed:21296879). Plays a role in the formation of lamellipodia and in cell migration. Plays a role in the regulation of neuron morphology, axon growth and formation of neuronal growth cones (By similarity). Through its interaction with CTTNBP2, involved in the regulation of neuronal spine density (By similarity).…	actin cytoskeleton reorganization [GO:0031532]; actin filament polymerization [GO:0030041]; cell motility [GO:0048870]; dendritic spine maintenance [GO:0097062]; focal adhesion assembly [GO:0048041]; intracellular protein transport [GO:0006886]; lamellipodium organization [GO:0097581]; membrane organization [GO:0061024]; negative regulation of extrinsic apoptotic signaling pathway [GO:2001237]; n…
Q96CT7	CC124_HUMAN	Coiled-coil domain-containing protein 124	CCDC124	5	25	23.738	24.7307	24.9556	25.9584	26.4808	26.0756	Q96CT7	FUNCTION: Required for proper progression of late cytokinetic stages. {ECO:0000269|PubMed:23894443}.	cell cycle [GO:0007049]; cell division [GO:0051301]
Q8TC12	RDH11_HUMAN	Retinol dehydrogenase 11	RDH11	4	11	25.1251	24.5615	24.9059	26.1783	25.22	26.0644	Q8TC12	FUNCTION: Retinol dehydrogenase with a clear preference for NADP. Displays high activity towards 9-cis, 11-cis and all-trans-retinol, and to a lesser extent on 13-cis-retinol (PubMed:12226107, PubMed:12036956, PubMed:29410696). Exhibits a low reductive activity towards unsaturated medium-chain aldehydes such as cis -6-nonenal and no activity toward nonanal or 4-hydroxy-nonenal (PubMed:15865448). …	adaptation of rhodopsin mediated signaling [GO:0016062]; cellular detoxification of aldehyde [GO:0110095]; retinal metabolic process [GO:0042574]; retinoid metabolic process [GO:0001523]; retinol metabolic process [GO:0042572]; visual perception [GO:0007601]
P35573	GDE_HUMAN	Glycogen debranching enzyme;4-alpha-glucanotransferase;Amylo-alpha-1,6-glucosidase	AGL	26	80	25.2209	25.2084	25.3715	26.0381	25.9085	26.0891	P35573	FUNCTION: Multifunctional enzyme acting as 1,4-alpha-D-glucan:1,4-alpha-D-glucan 4-alpha-D-glycosyltransferase and amylo-1,6-glucosidase in glycogen degradation.	glycogen biosynthetic process [GO:0005978]; glycogen catabolic process [GO:0005980]; neutrophil degranulation [GO:0043312]; response to glucocorticoid [GO:0051384]; response to nutrient [GO:0007584]
P15924	DESP_HUMAN	Desmoplakin	DSP	46	110	26.2648	26.4884	26.6081	26.0208	26.0353	26.0475	P15924	FUNCTION: Major high molecular weight protein of desmosomes. Involved in the organization of the desmosomal cadherin-plakoglobin complexes into discrete plasma membrane domains and in the anchoring of intermediate filaments to the desmosomes.	adherens junction organization [GO:0034332]; bundle of His cell-Purkinje myocyte adhesion involved in cell communication [GO:0086073]; cell-cell adhesion [GO:0098609]; cornification [GO:0070268]; desmosome organization [GO:0002934]; epidermis development [GO:0008544]; intermediate filament cytoskeleton organization [GO:0045104]; intermediate filament organization [GO:0045109]; keratinization [GO:…
Q8NBX0	SCPDL_HUMAN	Saccharopine dehydrogenase-like oxidoreductase	SCCPDH	4	15	25.3237	24.6713	24.7293	25.8558	26.0296	26.5649	Q8NBX0		glycolipid biosynthetic process [GO:0009247]; platelet degranulation [GO:0002576]
Q14C86	GAPD1_HUMAN	GTPase-activating protein and VPS9 domain-containing protein 1	GAPVD1	31	112	26.8142	26.685	26.6889	26.2073	26.0136	25.9948	Q14C86	FUNCTION: Acts both as a GTPase-activating protein (GAP) and a guanine nucleotide exchange factor (GEF), and participates in various processes such as endocytosis, insulin receptor internalization or LC2A4/GLUT4 trafficking. Acts as a GEF for the Ras-related protein RAB31 by exchanging bound GDP for free GTP, leading to regulate LC2A4/GLUT4 trafficking. In the absence of insulin, it maintains RAB…	endocytosis [GO:0006897]; membrane organization [GO:0061024]; regulation of protein transport [GO:0051223]; signal transduction [GO:0007165]
P51572	BAP31_HUMAN	B-cell receptor-associated protein 31	BCAP31	3	13	25.1932	25.1259	25.133	26.0408	25.8591	26.0115	P51572	FUNCTION: Functions as a chaperone protein. Is one of the most abundant endoplasmic reticulum (ER) proteins. Plays a role in the export of secreted proteins in the ER, the recognition of abnormally folded protein and their targeting to the ER associated-degradation (ERAD). Also serves as a cargo receptor for the export of transmembrane proteins. May be involved in CASP8-mediated apoptosis. {ECO:0…	antigen processing and presentation of peptide antigen via MHC class I [GO:0002474]; apoptotic process [GO:0006915]; calcium-mediated signaling using intracellular calcium source [GO:0035584]; endoplasmic reticulum to Golgi vesicle-mediated transport [GO:0006888]; intracellular protein transport [GO:0006886]; negative regulation of endoplasmic reticulum calcium ion concentration [GO:0032471]; pos…
P15170	ERF3A_HUMAN	Eukaryotic peptide chain release factor GTP-binding subunit ERF3A	GSPT1	14	88	27.7003	27.1984	27.2082	26.2144	25.8891	25.9693	P15170	FUNCTION: Involved in translation termination in response to the termination codons UAA, UAG and UGA (By similarity). Stimulates the activity of ETF1 (By similarity). Involved in regulation of mammalian cell growth (PubMed:2511002). Component of the transient SURF complex which recruits UPF1 to stalled ribosomes in the context of nonsense-mediated decay (NMD) of mRNAs containing premature stop co…	cytoplasmic translational termination [GO:0002184]; G1/S transition of mitotic cell cycle [GO:0000082]; nuclear-transcribed mRNA catabolic process, nonsense-mediated decay [GO:0000184]; protein methylation [GO:0006479]; translation [GO:0006412]
Q8WWI1	LMO7_HUMAN	LIM domain only protein 7	LMO7	24	108	26.3692	26.4752	26.4984	25.7524	26.0968	25.9688	Q8WWI1		positive regulation of transcription by RNA polymerase II [GO:0045944]; post-translational protein modification [GO:0043687]; protein polyubiquitination [GO:0000209]; protein ubiquitination [GO:0016567]; regulation of cell adhesion [GO:0030155]; regulation of signaling [GO:0023051]
Q15437	SC23B_HUMAN	Protein transport protein Sec23B	SEC23B	17	72	25.2393	24.8636	24.9897	25.9651	25.8556	25.9562	Q15437	FUNCTION: Component of the coat protein complex II (COPII) which promotes the formation of transport vesicles from the endoplasmic reticulum (ER). The coat has two main functions, the physical deformation of the endoplasmic reticulum membrane into vesicles and the selection of cargo molecules for their transport to the Golgi complex. {ECO:0000250|UniProtKB:Q15436}.	COPII-coated vesicle cargo loading [GO:0090110]; intracellular protein transport [GO:0006886]
P36542	ATPG_HUMAN	ATP synthase subunit gamma, mitochondrial	ATP5C1	4	24	24.9798	24.8501	25.0086	25.931	25.9819	25.7626	P36542	FUNCTION: Mitochondrial membrane ATP synthase (F(1)F(0) ATP synthase or Complex V) produces ATP from ADP in the presence of a proton gradient across the membrane which is generated by electron transport complexes of the respiratory chain. F-type ATPases consist of two structural domains, F(1) - containing the extramembraneous catalytic core, and F(0) - containing the membrane proton channel, link…	ATP biosynthetic process [GO:0006754]; ATP synthesis coupled proton transport [GO:0015986]; cristae formation [GO:0042407]; mitochondrial ATP synthesis coupled proton transport [GO:0042776]; oxidative phosphorylation [GO:0006119]
Q9NP72	RAB18_HUMAN	Ras-related protein Rab-18	RAB18	5	27	25.0104	24.5783	25.0042	25.6528	26.1172	25.908	Q9NP72	FUNCTION: Plays a role in apical endocytosis/recycling. May be implicated in transport between the plasma membrane and early endosomes. Plays a key role in eye and brain development and neurodegeneration. {ECO:0000269|PubMed:21473985}.	brain development [GO:0007420]; endoplasmic reticulum tubular network organization [GO:0071786]; eye development [GO:0001654]; intracellular protein transport [GO:0006886]; lipid droplet organization [GO:0034389]; neutrophil degranulation [GO:0043312]; Rab protein signal transduction [GO:0032482]; small GTPase mediated signal transduction [GO:0007264]
O00299	CLIC1_HUMAN	Chloride intracellular channel protein 1	CLIC1	8	33	27.5071	27.5848	27.7015	24.9139	25.8319	25.8585	O00299	FUNCTION: Can insert into membranes and form chloride ion channels. Channel activity depends on the pH. Membrane insertion seems to be redox-regulated and may occur only under oxydizing conditions. Involved in regulation of the cell cycle. {ECO:0000269|PubMed:10834939, ECO:0000269|PubMed:11195932, ECO:0000269|PubMed:11551966, ECO:0000269|PubMed:11940526, ECO:0000269|PubMed:11978800, ECO:0000269|P…	chloride transport [GO:0006821]; platelet aggregation [GO:0070527]; positive regulation of osteoblast differentiation [GO:0045669]; regulation of cell cycle [GO:0051726]; regulation of ion transmembrane transport [GO:0034765]; regulation of mitochondrial membrane potential [GO:0051881]; signal transduction [GO:0007165]
P49755	TMEDA_HUMAN	Transmembrane emp24 domain-containing protein 10	TMED10	2	8	24.9589	25.1335	25.4586	25.7322	26.0215	25.8291	P49755	FUNCTION: Involved in vesicular protein trafficking. Mainly functions in the early secretory pathway. Thought to act as cargo receptor at the lumenal side for incorporation of secretory cargo molecules into transport vesicles and to be involved in vesicle coat formation at the cytoplasmic side. In COPII vesicle-mediated anterograde transport involved in the transport of GPI-anchored proteins and …	COPI-coated vesicle budding [GO:0035964]; COPI coating of Golgi vesicle [GO:0048205]; COPII vesicle coating [GO:0048208]; endoplasmic reticulum to Golgi vesicle-mediated transport [GO:0006888]; Golgi organization [GO:0007030]; intracellular protein transport [GO:0006886]; kidney development [GO:0001822]; protein complex oligomerization [GO:0051259]; regulated exocytosis [GO:0045055]; regulation o…
P22102	PUR2_HUMAN	Trifunctional purine biosynthetic protein adenosine-3;Phosphoribosylamine--glycine ligase;Phosphoribosylformylglycinamidine cyclo-ligase;Phosphoribosylglycinamide formyltransferase	GART	24	85	27.0704	26.5364	26.369	25.6053	25.7973	25.882	P22102		'de novo' IMP biosynthetic process [GO:0006189]; adenine biosynthetic process [GO:0046084]; brainstem development [GO:0003360]; cerebellum development [GO:0021549]; cerebral cortex development [GO:0021987]; glycine metabolic process [GO:0006544]; purine nucleotide biosynthetic process [GO:0006164]; purine ribonucleoside monophosphate biosynthetic process [GO:0009168]; response to inorganic substa…
P06753	TPM3_HUMAN	Tropomyosin alpha-3 chain	TPM3	5	7	26.6877	26.5125	26.2457	25.7607	25.7872	25.6804	P06753	FUNCTION: Binds to actin filaments in muscle and non-muscle cells. Plays a central role, in association with the troponin complex, in the calcium dependent regulation of vertebrate striated muscle contraction. Smooth muscle contraction is regulated by interaction with caldesmon. In non-muscle cells is implicated in stabilizing cytoskeleton actin filaments. {ECO:0000250|UniProtKB:P09493}.	actin filament organization [GO:0007015]; muscle contraction [GO:0006936]; muscle filament sliding [GO:0030049]
Q15459	SF3A1_HUMAN	Splicing factor 3A subunit 1	SF3A1	14	50	24.9515	24.232	24.2726	25.3503	25.7496	25.7906	Q15459	FUNCTION: Involved in pre-mRNA splicing as a component of the splicing factor SF3A complex that contributes to the assembly of the 17S U2 snRNP, and the subsequent assembly of the pre-spliceosome 'E' complex and the pre-catalytic spliceosome 'A' complex (PubMed:10882114, PubMed:11533230). Involved in pre-mRNA splicing as a component of pre-catalytic spliceosome 'B' complexes (PubMed:29360106, Pub…	mRNA 3'-splice site recognition [GO:0000389]; mRNA processing [GO:0006397]; mRNA splicing, via spliceosome [GO:0000398]; U2-type prespliceosome assembly [GO:1903241]
P05166	PCCB_HUMAN	Propionyl-CoA carboxylase beta chain, mitochondrial	PCCB	7	21	24.2326	23.3936	24.3824	26.1336	25.5556	25.738	P05166		biotin metabolic process [GO:0006768]; short-chain fatty acid catabolic process [GO:0019626]
O75533	SF3B1_HUMAN	Splicing factor 3B subunit 1	SF3B1	13	57	24.4707	24.6156	24.6438	25.7502	25.6481	25.7376	O75533	FUNCTION: Involved in pre-mRNA splicing as a component of the splicing factor SF3B complex (PubMed:27720643). SF3B complex is required for 'A' complex assembly formed by the stable binding of U2 snRNP to the branchpoint sequence (BPS) in pre-mRNA. Sequence independent binding of SF3A/SF3B complex upstream of the branch site is essential, it may anchor U2 snRNP to the pre-mRNA (PubMed:12234937). M…	mRNA splicing, via spliceosome [GO:0000398]; positive regulation of gene expression, epigenetic [GO:0045815]; RNA splicing, via transesterification reactions [GO:0000375]; spliceosomal complex assembly [GO:0000245]
P21266	GSTM3_HUMAN	Glutathione S-transferase Mu 3	GSTM3	4	17	26.5761	26.3022	26.0476	25.5437	25.7006	25.8493	P21266	FUNCTION: Conjugation of reduced glutathione to a wide number of exogenous and endogenous hydrophobic electrophiles. May govern uptake and detoxification of both endogenous compounds and xenobiotics at the testis and brain blood barriers. {ECO:0000269|PubMed:10587441}.	cellular detoxification of nitrogen compound [GO:0070458]; establishment of blood-nerve barrier [GO:0008065]; glutathione derivative biosynthetic process [GO:1901687]; glutathione metabolic process [GO:0006749]; nitrobenzene metabolic process [GO:0018916]; response to estrogen [GO:0043627]; xenobiotic catabolic process [GO:0042178]
P00505	AATM_HUMAN	Aspartate aminotransferase, mitochondrial	GOT2	5	15	24.9379	24.8119	24.6959	25.6603	25.6834	25.6915	P00505	FUNCTION: Catalyzes the irreversible transamination of the L-tryptophan metabolite L-kynurenine to form kynurenic acid (KA). Plays a key role in amino acid metabolism. Important for metabolite exchange between mitochondria and cytosol. Facilitates cellular uptake of long-chain free fatty acids. {ECO:0000269|PubMed:9537447}.	2-oxoglutarate metabolic process [GO:0006103]; 4-hydroxyproline catabolic process [GO:0019470]; aspartate biosynthetic process [GO:0006532]; aspartate catabolic process [GO:0006533]; aspartate metabolic process [GO:0006531]; cellular amino acid biosynthetic process [GO:0008652]; fatty acid transport [GO:0015908]; female pregnancy [GO:0007565]; gluconeogenesis [GO:0006094]; glutamate catabolic pro…
Q02218	ODO1_HUMAN	2-oxoglutarate dehydrogenase, mitochondrial	OGDH	16	42	25.0814	24.5766	24.6288	25.1247	25.749	25.6639	Q02218	FUNCTION: 2-oxoglutarate dehydrogenase (E1) component of the 2-oxoglutarate dehydrogenase complex, which mediates the decarboxylation of alpha-ketoglutarate (PubMed:24495017). The 2-oxoglutarate dehydrogenase complex catalyzes the overall conversion of 2-oxoglutarate to succinyl-CoA and CO(2) (PubMed:24495017). The 2-oxoglutarate dehydrogenase complex is mainly active in the mitochondrion (PubMed…	2-oxoglutarate metabolic process [GO:0006103]; generation of precursor metabolites and energy [GO:0006091]; glycolytic process [GO:0006096]; histone succinylation [GO:0106077]; lysine catabolic process [GO:0006554]; succinyl-CoA metabolic process [GO:0006104]; tricarboxylic acid cycle [GO:0006099]
P12081	SYHC_HUMAN	Histidine--tRNA ligase, cytoplasmic	HARS	8	12	25.1072	25.1806	24.9456	25.6364	25.6397	25.9721	P12081	FUNCTION: Cytoplasmic histidine--tRNA ligase (Probable). Plays a role in axon guidance. {ECO:0000269|PubMed:26072516, ECO:0000305}.	histidyl-tRNA aminoacylation [GO:0006427]; mitochondrial translation [GO:0032543]; translation [GO:0006412]; tRNA aminoacylation for protein translation [GO:0006418]
Q15599	NHRF2_HUMAN	Na(+)/H(+) exchange regulatory cofactor NHE-RF2	SLC9A3R2	7	27	25.0759	24.9079	24.745	25.3975	25.6825	25.637	Q15599	FUNCTION: Scaffold protein that connects plasma membrane proteins with members of the ezrin/moesin/radixin family and thereby helps to link them to the actin cytoskeleton and to regulate their surface expression. Necessary for cAMP-mediated phosphorylation and inhibition of SLC9A3 (PubMed:18829453). May also act as scaffold protein in the nucleus. {ECO:0000269|PubMed:10455146, ECO:0000269|PubMed:…	protein-containing complex assembly [GO:0065003]
Q14145	KEAP1_HUMAN	Kelch-like ECH-associated protein 1	KEAP1	6	18	26.9887	26.7923	26.6064	25.7354	25.4181	25.5748	Q14145	FUNCTION: Acts as a substrate adapter protein for the E3 ubiquitin ligase complex formed by CUL3 and RBX1 and targets NFE2L2/NRF2 for ubiquitination and degradation by the proteasome, thus resulting in the suppression of its transcriptional activity and the repression of antioxidant response element-mediated detoxifying enzyme gene expression. Retains NFE2L2/NRF2 and may also retain BPTF in the c…	cellular response to interleukin-4 [GO:0071353]; cytoplasmic sequestering of transcription factor [GO:0042994]; in utero embryonic development [GO:0001701]; negative regulation of DNA-binding transcription factor activity [GO:0043433]; positive regulation of proteasomal ubiquitin-dependent protein catabolic process [GO:0032436]; post-translational protein modification [GO:0043687]; proteasomal ub…
O75643	U520_HUMAN	U5 small nuclear ribonucleoprotein 200 kDa helicase	SNRNP200	23	83	25.0046	25.0185	24.9747	25.5877	25.5285	25.5507	O75643	FUNCTION: Plays role in pre-mRNA splicing as core component of precatalytic, catalytic and postcatalytic spliceosomal complexes (PubMed:28502770, PubMed:28781166, PubMed:29361316, PubMed:30315277, PubMed:29360106, PubMed:29301961, PubMed:30728453, PubMed:30705154). Involved in spliceosome assembly, activation and disassembly. Mediates changes in the dynamic network of RNA-RNA interactions in the …	cis assembly of pre-catalytic spliceosome [GO:0000354]; mRNA splicing, via spliceosome [GO:0000398]; osteoblast differentiation [GO:0001649]; spliceosome conformational change to release U4 (or U4atac) and U1 (or U11) [GO:0000388]
Q6NZI2	CAVN1_HUMAN	Polymerase I and transcript release factor	PTRF	5	18	22.9928	23.699	24.238	25.5003	25.8438	25.3248	Q6NZI2	FUNCTION: Plays an important role in caveolae formation and organization. Essential for the formation of caveolae in all tissues (PubMed:18056712, PubMed:18191225, PubMed:19726876). Core component of the CAVIN complex which is essential for recruitment of the complex to the caveolae in presence of calveolin-1 (CAV1). Essential for normal oligomerization of CAV1. Promotes ribosomal transcriptional…	positive regulation of cell motility [GO:2000147]; protein secretion [GO:0009306]; rRNA transcription [GO:0009303]; termination of RNA polymerase I transcription [GO:0006363]; transcription initiation from RNA polymerase I promoter [GO:0006361]
P34897	GLYM_HUMAN	Serine hydroxymethyltransferase, mitochondrial	SHMT2	5	16	24.4736	23.7293	24.3436	25.8204	25.484	24.8532	P34897	FUNCTION: Catalyzes the cleavage of serine to glycine accompanied with the production of 5,10-methylenetetrahydrofolate, an essential intermediate for purine biosynthesis (PubMed:24075985, PubMed:29364879, PubMed:25619277). Serine provides the major source of folate one-carbon in cells by catalyzing the transfer of one carbon from serine to tetrahydrofolate (PubMed:25619277). Contributes to the d…	cellular response to tetrahydrofolate [GO:1904482]; folic acid metabolic process [GO:0046655]; glycine biosynthetic process from serine [GO:0019264]; glycine metabolic process [GO:0006544]; L-serine biosynthetic process [GO:0006564]; L-serine catabolic process [GO:0006565]; L-serine metabolic process [GO:0006563]; one-carbon metabolic process [GO:0006730]; positive regulation of cell population p…
Q9UMS4	PRP19_HUMAN	Pre-mRNA-processing factor 19	PRPF19	7	16	24.4453	24.4571	24.8524	25.7432	25.3974	25.4725	Q9UMS4	FUNCTION: Ubiquitin-protein ligase which is a core component of several complexes mainly involved pre-mRNA splicing and DNA repair. Required for pre-mRNA splicing as component of the spliceosome (PubMed:28502770, PubMed:28076346, PubMed:29360106, PubMed:29301961, PubMed:30705154). Core component of the PRP19C/Prp19 complex/NTC/Nineteen complex which is part of the spliceosome and participates in …	cellular protein localization [GO:0034613]; double-strand break repair via nonhomologous end joining [GO:0006303]; generation of catalytic spliceosome for first transesterification step [GO:0000349]; inner cell mass cell proliferation [GO:0001833]; lipid biosynthetic process [GO:0008610]; mRNA splicing, via spliceosome [GO:0000398]; positive regulation of astrocyte differentiation [GO:0048711]; p…
O60488	ACSL4_HUMAN	Long-chain-fatty-acid--CoA ligase 4	ACSL4	19	58	26.164	26.0755	26.0958	25.468	25.2904	25.4994	O60488	FUNCTION: Activation of long-chain fatty acids for both synthesis of cellular lipids, and degradation via beta-oxidation. Preferentially uses arachidonate and eicosapentaenoate as substrates.	dendritic spine development [GO:0060996]; embryonic process involved in female pregnancy [GO:0060136]; fatty acid transport [GO:0015908]; lipid biosynthetic process [GO:0008610]; lipid metabolic process [GO:0006629]; long-chain fatty-acyl-CoA biosynthetic process [GO:0035338]; negative regulation of prostaglandin secretion [GO:0032307]; positive regulation of cell growth [GO:0030307]; response to…
P63010	AP2B1_HUMAN	AP-2 complex subunit beta	AP2B1	21	34	24.8301	24.4975	24.5179	25.2142	25.4806	25.4619	P63010	FUNCTION: Component of the adaptor protein complex 2 (AP-2). Adaptor protein complexes function in protein transport via transport vesicles in different membrane traffic pathways. Adaptor protein complexes are vesicle coat components and appear to be involved in cargo selection and vesicle formation. AP-2 is involved in clathrin-dependent endocytosis in which cargo proteins are incorporated into …	antigen processing and presentation of exogenous peptide antigen via MHC class II [GO:0019886]; aorta development [GO:0035904]; clathrin coat assembly [GO:0048268]; clathrin-dependent endocytosis [GO:0072583]; coronary vasculature development [GO:0060976]; ephrin receptor signaling pathway [GO:0048013]; intracellular protein transport [GO:0006886]; low-density lipoprotein particle clearance [GO:0…
Q02750	MP2K1_HUMAN	Dual specificity mitogen-activated protein kinase kinase 1	MAP2K1	5	19	26.9875	26.2267	26.2012	25.4538	25.1425	25.8766	Q02750	FUNCTION: Dual specificity protein kinase which acts as an essential component of the MAP kinase signal transduction pathway. Binding of extracellular ligands such as growth factors, cytokines and hormones to their cell-surface receptors activates RAS and this initiates RAF1 activation. RAF1 then further activates the dual-specificity protein kinases MAP2K1/MEK1 and MAP2K2/MEK2. Both MAP2K1/MEK1 …	activation of MAPK activity [GO:0000187]; activation of protein kinase activity [GO:0032147]; Bergmann glial cell differentiation [GO:0060020]; cell cycle arrest [GO:0007050]; cell motility [GO:0048870]; cellular senescence [GO:0090398]; cerebellar cortex formation [GO:0021697]; chemotaxis [GO:0006935]; epithelial cell proliferation involved in lung morphogenesis [GO:0060502]; ERK1 and ERK2 casca…
Q14134	TRI29_HUMAN	Tripartite motif-containing protein 29	TRIM29	13	64	26.7645	26.1655	26.3724	25.84	25.4322	25.1987	Q14134	FUNCTION: Plays a crucial role in the regulation of macrophage activation in response to viral or bacterial infections within the respiratory tract. Mechanistically, TRIM29 interacts with IKBKG/NEMO in the lysosome where it induces its 'Lys-48' ubiquitination and subsequent degradation. In turn, the expression of type I interferons and the production of proinflammatory cytokines are inhibited. Ad…	innate immune response [GO:0045087]; negative regulation of protein localization to nucleus [GO:1900181]; negative regulation of transcription by RNA polymerase II [GO:0000122]; transcription by RNA polymerase II [GO:0006366]
P63162;P14678	RSMN_HUMAN	Small nuclear ribonucleoprotein-associated protein N;Small nuclear ribonucleoprotein-associated proteins B and B	SNRPN;SNRPB	2	12	25.0597	24.942	24.7902	25.6126	25.3409	25.4321	P63162	FUNCTION: May be involved in tissue-specific alternative RNA processing events.	mRNA splicing, via spliceosome [GO:0000398]; response to hormone [GO:0009725]; RNA splicing [GO:0008380]
P29401	TKT_HUMAN	Transketolase	TKT	9	31	25.0063	24.6707	24.8124	25.8941	25.3414	25.372	P29401	FUNCTION: Catalyzes the transfer of a two-carbon ketol group from a ketose donor to an aldose acceptor, via a covalent intermediate with the cofactor thiamine pyrophosphate. {ECO:0000269|PubMed:27259054}.	glyceraldehyde-3-phosphate biosynthetic process [GO:0046166]; pentose-phosphate shunt [GO:0006098]; pentose-phosphate shunt, non-oxidative branch [GO:0009052]; regulation of growth [GO:0040008]; xylulose biosynthetic process [GO:0005999]
O00214	LEG8_HUMAN	Galectin-8	LGALS8	5	19	24.5037	23.792	24.0938	25.3668	24.9498	25.3524	O00214	FUNCTION: Beta-galactoside-binding lectin that acts as a sensor of membrane damage caused by infection and restricts the proliferation of infecting pathogens by targeting them for autophagy (PubMed:22246324, PubMed:28077878). Detects membrane rupture by binding beta-galactoside ligands located on the lumenal side of the endosome membrane; these ligands becoming exposed to the cytoplasm following …	cellular response to virus [GO:0098586]; lymphatic endothelial cell migration [GO:1904977]; xenophagy [GO:0098792]
P08581	MET_HUMAN	Hepatocyte growth factor receptor	MET	15	55	26.0753	25.8644	25.805	25.0078	25.3475	25.4073	P08581	FUNCTION: Receptor tyrosine kinase that transduces signals from the extracellular matrix into the cytoplasm by binding to hepatocyte growth factor/HGF ligand. Regulates many physiological processes including proliferation, scattering, morphogenesis and survival. Ligand binding at the cell surface induces autophosphorylation of MET on its intracellular domain that provides docking sites for downst…	branching morphogenesis of an epithelial tube [GO:0048754]; cell migration [GO:0016477]; cell surface receptor signaling pathway [GO:0007166]; endothelial cell morphogenesis [GO:0001886]; entry of bacterium into host cell [GO:0035635]; establishment of skin barrier [GO:0061436]; liver development [GO:0001889]; MAPK cascade [GO:0000165]; negative regulation of autophagy [GO:0010507]; negative regu…
Q15185	TEBP_HUMAN	Prostaglandin E synthase 3	PTGES3	3	7	26.3976	25.9554	25.8937	25.4281	25.3448	25.0456	Q15185	FUNCTION: Cytosolic prostaglandin synthase that catalyzes the oxidoreduction of prostaglandin endoperoxide H2 (PGH2) to prostaglandin E2 (PGE2) (PubMed:10922363). Molecular chaperone that localizes to genomic response elements in a hormone-dependent manner and disrupts receptor-mediated transcriptional activation, by promoting disassembly of transcriptional regulatory complexes (PubMed:11274138, …	chaperone cofactor-dependent protein refolding [GO:0051085]; chaperone-mediated protein complex assembly [GO:0051131]; cyclooxygenase pathway [GO:0019371]; positive regulation of phosphorylation [GO:0042327]; positive regulation of telomerase activity [GO:0051973]; prostaglandin biosynthetic process [GO:0001516]; protein folding [GO:0006457]; protein stabilization [GO:0050821]; regulation of cell…
Q9Y5B9	SP16H_HUMAN	FACT complex subunit SPT16	SUPT16H	14	38	23.5072	23.2399	23.3337	25.0127	25.3362	25.4987	Q9Y5B9	FUNCTION: Component of the FACT complex, a general chromatin factor that acts to reorganize nucleosomes. The FACT complex is involved in multiple processes that require DNA as a template such as mRNA elongation, DNA replication and DNA repair. During transcription elongation the FACT complex acts as a histone chaperone that both destabilizes and restores nucleosomal structure. It facilitates the …	DNA repair [GO:0006281]; DNA replication [GO:0006260]; DNA replication-independent nucleosome organization [GO:0034724]; nucleosome disassembly [GO:0006337]; positive regulation of DNA-templated transcription, elongation [GO:0032786]; positive regulation of transcription elongation from RNA polymerase II promoter [GO:0032968]; regulation of signal transduction by p53 class mediator [GO:1901796]; …
Q96AE4	FUBP1_HUMAN	Far upstream element-binding protein 1	FUBP1	9	40	24.4697	24.2492	24.1873	25.5181	25.3289	25.2645	Q96AE4	FUNCTION: Regulates MYC expression by binding to a single-stranded far-upstream element (FUSE) upstream of the MYC promoter. May act both as activator and repressor of transcription. {ECO:0000269|PubMed:8125259}.	positive regulation of gene expression [GO:0010628]; transcription by RNA polymerase II [GO:0006366]
P24539	AT5F1_HUMAN	ATP synthase F(0) complex subunit B1, mitochondrial	ATP5F1	3	15	24.5353	24.4504	24.4729	24.996	25.3206	25.3308	P24539	FUNCTION: Mitochondrial membrane ATP synthase (F(1)F(0) ATP synthase or Complex V) produces ATP from ADP in the presence of a proton gradient across the membrane which is generated by electron transport complexes of the respiratory chain. F-type ATPases consist of two structural domains, F(1) - containing the extramembraneous catalytic core, and F(0) - containing the membrane proton channel, link…	ATP biosynthetic process [GO:0006754]; ATP hydrolysis coupled cation transmembrane transport [GO:0099132]; ATP synthesis coupled proton transport [GO:0015986]; cristae formation [GO:0042407]; mitochondrial ATP synthesis coupled proton transport [GO:0042776]; substantia nigra development [GO:0021762]
Q14118	DAG1_HUMAN	Dystroglycan;Alpha-dystroglycan;Beta-dystroglycan	DAG1	11	48	26.3835	26.4226	26.2755	24.9886	25.6452	25.3106	Q14118	FUNCTION: The dystroglycan complex is involved in a number of processes including laminin and basement membrane assembly, sarcolemmal stability, cell survival, peripheral nerve myelination, nodal structure, cell migration, and epithelial polarization.; FUNCTION: Alpha-dystroglycan is an extracellular peripheral glycoprotein that acts as a receptor for both extracellular matrix proteins containing…	aging [GO:0007568]; angiogenesis involved in wound healing [GO:0060055]; axon regeneration [GO:0031103]; basement membrane organization [GO:0071711]; branching involved in salivary gland morphogenesis [GO:0060445]; calcium-dependent cell-matrix adhesion [GO:0016340]; cellular response to cholesterol [GO:0071397]; cellular response to mechanical stimulus [GO:0071260]; commissural neuron axon guida…
P30419	NMT1_HUMAN	Glycylpeptide N-tetradecanoyltransferase 1	NMT1	6	52	24.6763	24.4745	24.3636	25.52	25.1354	25.2969	P30419	FUNCTION: Adds a myristoyl group to the N-terminal glycine residue of certain cellular and viral proteins. {ECO:0000269|PubMed:22865860, ECO:0000269|PubMed:25255805, ECO:0000269|PubMed:9353336, ECO:0000269|PubMed:9506952}.	cellular ketone metabolic process [GO:0042180]; in utero embryonic development [GO:0001701]; N-terminal peptidyl-glycine N-myristoylation [GO:0018008]; N-terminal protein myristoylation [GO:0006499]; positive regulation of protein insertion into mitochondrial membrane involved in apoptotic signaling pathway [GO:1900740]; regulation of rhodopsin mediated signaling pathway [GO:0022400]
Q9Y3B3	TMED7_HUMAN	Transmembrane emp24 domain-containing protein 7	TMED7	2	12	24.592	23.6145	24.6869	25.2914	25.0582	25.72	Q9Y3B3	FUNCTION: Potential role in vesicular protein trafficking, mainly in the early secretory pathway. Appears to play a role in the biosynthesis of secreted cargo including processing and post-translational modifications.	endoplasmic reticulum to Golgi vesicle-mediated transport [GO:0006888]; Golgi organization [GO:0007030]; intracellular protein transport [GO:0006886]; retrograde vesicle-mediated transport, Golgi to endoplasmic reticulum [GO:0006890]
Q15631	TSN_HUMAN	Translin	TSN	3	8	25.7264	26.0795	26.0529	25.25	25.1728	25.3233	Q15631	FUNCTION: DNA-binding protein that specifically recognizes consensus sequences at the breakpoint junctions in chromosomal translocations, mostly involving immunoglobulin (Ig)/T-cell receptor gene segments. Seems to recognize single-stranded DNA ends generated by staggered breaks occurring at recombination hot spots.; FUNCTION: Exhibits both single-stranded and double-stranded endoribonuclease act…	DNA recombination [GO:0006310]; production of siRNA involved in RNA interference [GO:0030422]
Q9Y2T3	GUAD_HUMAN	Guanine deaminase	GDA	6	23	26.8118	26.5938	26.1496	25.2177	25.2466	25.4803	Q9Y2T3	FUNCTION: Catalyzes the hydrolytic deamination of guanine, producing xanthine and ammonia. {ECO:0000250}.	guanine catabolic process [GO:0006147]; guanine metabolic process [GO:0046098]; nervous system development [GO:0007399]; nucleobase-containing compound metabolic process [GO:0006139]; purine nucleotide catabolic process [GO:0006195]
O14530	TXND9_HUMAN	Thioredoxin domain-containing protein 9	TXNDC9	3	20	25.6901	25.6618	26.0237	25.2324	24.9906	25.3499	O14530	FUNCTION: Significantly diminishes the chaperonin TCP1 complex ATPase activity, thus negatively impacts protein folding, including that of actin or tubulin. {ECO:0000269|PubMed:16415341}.	cell redox homeostasis [GO:0045454]
A6NKF1	SAC31_HUMAN	SAC3 domain-containing protein 1	SAC3D1	5	25	24.7868	24.5434	24.7325	25.2363	25.2312	25.2075	A6NKF1	FUNCTION: Involved in centrosome duplication and mitotic progression. {ECO:0000250}.	cell division [GO:0051301]; centrosome duplication [GO:0051298]; spindle assembly [GO:0051225]
P11166	GTR1_HUMAN	Solute carrier family 2, facilitated glucose transporter member 1	SLC2A1	2	25	24.4902	23.8735	23.6057	25.215	25.1448	25.8492	P11166	FUNCTION: Facilitative glucose transporter, which is responsible for constitutive or basal glucose uptake (PubMed:18245775, PubMed:19449892, PubMed:25982116, PubMed:27078104, PubMed:10227690). Has a very broad substrate specificity; can transport a wide range of aldoses including both pentoses and hexoses (PubMed:18245775, PubMed:19449892). Most important energy carrier of the brain: present at t…	cellular hyperosmotic response [GO:0071474]; cellular response to glucose starvation [GO:0042149]; cellular response to mechanical stimulus [GO:0071260]; cerebral cortex development [GO:0021987]; female pregnancy [GO:0007565]; glucose transmembrane transport [GO:1904659]; lactose biosynthetic process [GO:0005989]; L-ascorbic acid metabolic process [GO:0019852]; protein-containing complex assembly…
P49588	SYAC_HUMAN	Alanine--tRNA ligase, cytoplasmic	AARS	17	55	26.5869	25.931	25.7604	25.0937	25.1619	25.1753	P49588	FUNCTION: Catalyzes the attachment of alanine to tRNA(Ala) in a two-step reaction: alanine is first activated by ATP to form Ala-AMP and then transferred to the acceptor end of tRNA(Ala) (PubMed:27622773, PubMed:27911835, PubMed:28493438). Also edits incorrectly charged tRNA(Ala) via its editing domain (PubMed:27622773, PubMed:27911835, PubMed:28493438). {ECO:0000255|HAMAP-Rule:MF_03133, ECO:0000…	alanyl-tRNA aminoacylation [GO:0006419]; cerebellar Purkinje cell layer development [GO:0021680]; negative regulation of neuron apoptotic process [GO:0043524]; neuromuscular process controlling balance [GO:0050885]; regulation of cytoplasmic translational fidelity [GO:0140018]; tRNA aminoacylation for protein translation [GO:0006418]; tRNA modification [GO:0006400]; tRNA processing [GO:0008033]
Q93100	KPBB_HUMAN	Phosphorylase b kinase regulatory subunit beta	PHKB	16	35	26.1718	25.6985	25.6156	24.8015	25.2719	25.1535	Q93100	FUNCTION: Phosphorylase b kinase catalyzes the phosphorylation of serine in certain substrates, including troponin I. The beta chain acts as a regulatory unit and modulates the activity of the holoenzyme in response to phosphorylation.	generation of precursor metabolites and energy [GO:0006091]; glycogen catabolic process [GO:0005980]; glycogen metabolic process [GO:0005977]
Q13435	SF3B2_HUMAN	Splicing factor 3B subunit 2	SF3B2	10	30	23.8439	24.1226	24.2481	24.9443	25.328	25.1277	Q13435	FUNCTION: Involved in pre-mRNA splicing as a component of the splicing factor SF3B complex (PubMed:27720643). SF3B complex is required for 'A' complex assembly formed by the stable binding of U2 snRNP to the branchpoint sequence (BPS) in pre-mRNA. Sequence independent binding of SF3A/SF3B complex upstream of the branch site is essential, it may anchor U2 snRNP to the pre-mRNA (PubMed:12234937). M…	mRNA processing [GO:0006397]; mRNA splicing, via spliceosome [GO:0000398]; RNA splicing [GO:0008380]; viral process [GO:0016032]
Q16637	SMN_HUMAN	Survival motor neuron protein	SMN1	2	6	24.1443	23.9397	23.7718	25.1245	24.4253	25.1663	Q16637	FUNCTION: The SMN complex plays a catalyst role in the assembly of small nuclear ribonucleoproteins (snRNPs), the building blocks of the spliceosome. Thereby, plays an important role in the splicing of cellular pre-mRNAs. Most spliceosomal snRNPs contain a common set of Sm proteins SNRPB, SNRPD1, SNRPD2, SNRPD3, SNRPE, SNRPF and SNRPG that assemble in a heptameric protein ring on the Sm site of t…	DNA-templated transcription, termination [GO:0006353]; import into nucleus [GO:0051170]; nervous system development [GO:0007399]; spliceosomal complex assembly [GO:0000245]; spliceosomal snRNP assembly [GO:0000387]
O94973	AP2A2_HUMAN	AP-2 complex subunit alpha-2	AP2A2	12	35	24.1995	24.1968	24.0015	25.0314	25.1539	25.1127	O94973	FUNCTION: Component of the adaptor protein complex 2 (AP-2). Adaptor protein complexes function in protein transport via transport vesicles in different membrane traffic pathways. Adaptor protein complexes are vesicle coat components and appear to be involved in cargo selection and vesicle formation. AP-2 is involved in clathrin-dependent endocytosis in which cargo proteins are incorporated into …	antigen processing and presentation of exogenous peptide antigen via MHC class II [GO:0019886]; clathrin-dependent endocytosis [GO:0072583]; ephrin receptor signaling pathway [GO:0048013]; intracellular protein transport [GO:0006886]; low-density lipoprotein particle clearance [GO:0034383]; low-density lipoprotein particle receptor catabolic process [GO:0032802]; membrane organization [GO:0061024…
Q15427	SF3B4_HUMAN	Splicing factor 3B subunit 4	SF3B4	2	7	NaN	24.1953	24.3642	24.9902	25.6113	25.1011	Q15427	FUNCTION: Involved in pre-mRNA splicing as a component of the splicing factor SF3B complex (PubMed:27720643). SF3B complex is required for 'A' complex assembly formed by the stable binding of U2 snRNP to the branchpoint sequence (BPS) in pre-mRNA. Sequence independent binding of SF3A/SF3B complex upstream of the branch site is essential, it may anchor U2 snRNP to the pre-mRNA (PubMed:12234937). M…	mRNA processing [GO:0006397]; mRNA splicing, via spliceosome [GO:0000398]; positive regulation of mRNA splicing, via spliceosome [GO:0048026]; RNA splicing [GO:0008380]; RNA splicing, via transesterification reactions [GO:0000375]
Q8NBJ5	GT251_HUMAN	Procollagen galactosyltransferase 1	COLGALT1	10	34	24.6598	24.0964	24.2163	25.3056	24.9574	25.1002	Q8NBJ5	FUNCTION: Beta-galactosyltransferase that transfers beta-galactose to hydroxylysine residues of type I collagen (PubMed:19075007, PubMed:22216269, PubMed:27402836). By acting on collagen glycosylation, facilitates the formation of collagen triple helix (PubMed:27402836). Also involved in the biosynthesis of collagen type IV (PubMed:30412317). {ECO:0000269|PubMed:19075007, ECO:0000269|PubMed:22216…	positive regulation of collagen fibril organization [GO:1904028]
P52209	6PGD_HUMAN	6-phosphogluconate dehydrogenase, decarboxylating	PGD	5	14	26.3605	25.8207	25.9997	25.0976	24.9954	25.4586	P52209	FUNCTION: Catalyzes the oxidative decarboxylation of 6-phosphogluconate to ribulose 5-phosphate and CO(2), with concomitant reduction of NADP to NADPH. {ECO:0000250}.	D-gluconate catabolic process [GO:0046177]; oxidation-reduction process [GO:0055114]; pentose biosynthetic process [GO:0019322]; pentose-phosphate shunt [GO:0006098]; pentose-phosphate shunt, oxidative branch [GO:0009051]
Q9Y6N7	ROBO1_HUMAN	Roundabout homolog 1	ROBO1	15	54	24.8451	24.581	24.5814	25.0859	25.2017	24.9963	Q9Y6N7	FUNCTION: Receptor for SLIT1 and SLIT2 that mediates cellular responses to molecular guidance cues in cellular migration, including axonal navigation at the ventral midline of the neural tube and projection of axons to different regions during neuronal development (PubMed:10102268, PubMed:24560577). Interaction with the intracellular domain of FLRT3 mediates axon attraction towards cells expressi…	activation of cysteine-type endopeptidase activity involved in apoptotic process [GO:0006919]; aorta development [GO:0035904]; aortic valve morphogenesis [GO:0003180]; axon guidance [GO:0007411]; axon midline choice point recognition [GO:0016199]; cell adhesion [GO:0007155]; cell migration involved in sprouting angiogenesis [GO:0002042]; chemorepulsion involved in postnatal olfactory bulb interne…
P43243	MATR3_HUMAN	Matrin-3	MATR3	14	42	24.5402	24.2049	24.3421	24.7897	25.2588	25.071	P43243	FUNCTION: May play a role in transcription or may interact with other nuclear matrix proteins to form the internal fibrogranular network. In association with the SFPQ-NONO heteromer may play a role in nuclear retention of defective RNAs. Plays a role in the regulation of DNA virus-mediated innate immune response by assembling into the HDP-RNP complex, a complex that serves as a platform for IRF3 …	activation of innate immune response [GO:0002218]; heart valve development [GO:0003170]; innate immune response [GO:0045087]; posttranscriptional regulation of gene expression [GO:0010608]; ventricular septum development [GO:0003281]
Q53H96	P5CR3_HUMAN	Pyrroline-5-carboxylate reductase 3	PYCRL	6	35	26.4154	25.7498	25.9723	25.014	25.0654	25.3903	Q53H96	FUNCTION: Enzyme that catalyzes the last step in proline biosynthesis. Proline is synthesized from either glutamate or ornithine; both are converted to pyrroline-5-carboxylate (P5C), and then to proline via pyrroline-5-carboxylate reductases (PYCRs). PYCRL is exclusively linked to the conversion of ornithine to proline. {ECO:0000269|PubMed:23024808}.	cellular amino acid biosynthetic process [GO:0008652]; L-proline biosynthetic process [GO:0055129]
Q9NZL9	MAT2B_HUMAN	Methionine adenosyltransferase 2 subunit beta	MAT2B	7	18	25.865	26.3902	25.7652	25.1945	24.8468	25.0548	Q9NZL9	FUNCTION: Regulatory subunit of S-adenosylmethionine synthetase 2, an enzyme that catalyzes the formation of S-adenosylmethionine from methionine and ATP. Regulates MAT2A catalytic activity by changing its kinetic properties, increasing its affinity for L-methionine (PubMed:10644686, PubMed:23189196, PubMed:25075345). Can bind NADP (in vitro) (PubMed:23189196, PubMed:23425511). {ECO:0000269|PubMe…	methylation [GO:0032259]; one-carbon metabolic process [GO:0006730]; S-adenosylmethionine biosynthetic process [GO:0006556]
O15173	PGRC2_HUMAN	Membrane-associated progesterone receptor component 2	PGRMC2	3	9	24.5295	24.0271	24.1172	24.8955	24.9263	24.7498	O15173	FUNCTION: Receptor for steroids. {ECO:0000305}.
P82979	SARNP_HUMAN	SAP domain-containing ribonucleoprotein	SARNP	3	10	24.2143	24.1878	24.5271	25.0579	24.8257	24.8752	P82979	FUNCTION: Binds both single-stranded and double-stranded DNA with higher affinity for the single-stranded form. Specifically binds to scaffold/matrix attachment region DNA. Also binds single-stranded RNA. Enhances RNA unwinding activity of DDX39A. May participate in important transcriptional or translational control of cell growth, metabolism and carcinogenesis. Component of the TREX complex whic…	mRNA 3'-end processing [GO:0031124]; mRNA export from nucleus [GO:0006406]; regulation of translation [GO:0006417]; RNA export from nucleus [GO:0006405]
Q9Y314	NOSIP_HUMAN	Nitric oxide synthase-interacting protein	NOSIP	6	12	25.4624	25.3124	25.2731	24.8607	24.6292	24.9606	Q9Y314	FUNCTION: E3 ubiquitin-protein ligase that is essential for proper development of the forebrain, the eye, and the face. Catalyzes monoubiquitination of serine/threonine-protein phosphatase 2A (PP2A) catalytic subunit PPP2CA/PPP2CB (By similarity). Negatively regulates nitric oxide production by inducing NOS1 and NOS3 translocation to actin cytoskeleton and inhibiting their enzymatic activity (Pub…	multicellular organism development [GO:0007275]; negative regulation of catalytic activity [GO:0043086]; negative regulation of nitric-oxide synthase activity [GO:0051001]; regulation of nitric-oxide synthase activity [GO:0050999]
Q9Y223	GLCNE_HUMAN	Bifunctional UDP-N-acetylglucosamine 2-epimerase/N-acetylmannosamine kinase;UDP-N-acetylglucosamine 2-epimerase (hydrolyzing);N-acetylmannosamine kinase	GNE	16	54	26.2112	25.7968	25.7034	24.9352	24.7295	24.8607	Q9Y223	FUNCTION: Regulates and initiates biosynthesis of N-acetylneuraminic acid (NeuAc), a precursor of sialic acids. Plays an essential role in early development (By similarity). Required for normal sialylation in hematopoietic cells. Sialylation is implicated in cell adhesion, signal transduction, tumorigenicity and metastatic behavior of malignant cells. {ECO:0000250, ECO:0000269|PubMed:10334995}.	cell adhesion [GO:0007155]; N-acetylglucosamine biosynthetic process [GO:0006045]; N-acetylneuraminate metabolic process [GO:0006054]; UDP-N-acetylglucosamine metabolic process [GO:0006047]
P51812	KS6A3_HUMAN	Ribosomal protein S6 kinase alpha-3	RPS6KA3	19	67	26.866	26.3642	26.1828	24.9879	24.8465	24.6022	P51812	FUNCTION: Serine/threonine-protein kinase that acts downstream of ERK (MAPK1/ERK2 and MAPK3/ERK1) signaling and mediates mitogenic and stress-induced activation of the transcription factors CREB1, ETV1/ER81 and NR4A1/NUR77, regulates translation through RPS6 and EIF4B phosphorylation, and mediates cellular proliferation, survival, and differentiation by modulating mTOR signaling and repressing pr…	cell cycle [GO:0007049]; central nervous system development [GO:0007417]; intracellular signal transduction [GO:0035556]; negative regulation of apoptotic process [GO:0043066]; negative regulation of cysteine-type endopeptidase activity involved in apoptotic process [GO:0043154]; peptidyl-serine phosphorylation [GO:0018105]; positive regulation of cell differentiation [GO:0045597]; positive regul…
P46379	BAG6_HUMAN	Large proline-rich protein BAG6	BAG6	15	56	25.1825	25.1588	25.1116	24.8396	24.8287	24.7446	P46379	FUNCTION: ATP-independent molecular chaperone preventing the aggregation of misfolded and hydrophobic patches-containing proteins (PubMed:21636303). Functions as part of a cytosolic protein quality control complex, the BAG6/BAT3 complex, which maintains these client proteins in a soluble state and participates to their proper delivery to the endoplasmic reticulum or alternatively can promote thei…	apoptotic process [GO:0006915]; brain development [GO:0007420]; cell differentiation [GO:0030154]; chromatin organization [GO:0006325]; endoplasmic reticulum stress-induced pre-emptive quality control [GO:0061857]; ER-associated misfolded protein catabolic process [GO:0071712]; immune response-activating cell surface receptor signaling pathway [GO:0002429]; internal peptidyl-lysine acetylation [G…
O00233	PSMD9_HUMAN	26S proteasome non-ATPase regulatory subunit 9	PSMD9	5	11	25.9519	25.6901	25.8993	24.8091	24.9823	24.8078	O00233	FUNCTION: Acts as a chaperone during the assembly of the 26S proteasome, specifically of the base subcomplex of the PA700/19S regulatory complex (RC). During the base subcomplex assembly is part of an intermediate PSMD9:PSMC6:PSMC3 module, also known as modulator trimer complex; PSMD9 is released during the further base assembly process. {ECO:0000269|PubMed:19490896}.	anaphase-promoting complex-dependent catabolic process [GO:0031145]; antigen processing and presentation of exogenous peptide antigen via MHC class I, TAP-dependent [GO:0002479]; Fc-epsilon receptor signaling pathway [GO:0038095]; interleukin-1-mediated signaling pathway [GO:0070498]; MAPK cascade [GO:0000165]; negative regulation of canonical Wnt signaling pathway [GO:0090090]; negative regulati…
P11216	PYGB_HUMAN	Glycogen phosphorylase, brain form	PYGB	20	49	26.0536	25.2259	25.4721	24.8451	24.7975	24.7383	P11216	FUNCTION: Glycogen phosphorylase that regulates glycogen mobilization (PubMed:27402852). Phosphorylase is an important allosteric enzyme in carbohydrate metabolism (PubMed:3346228). Enzymes from different sources differ in their regulatory mechanisms and in their natural substrates (PubMed:3346228). However, all known phosphorylases share catalytic and structural properties (PubMed:3346228). {ECO…	glycogen catabolic process [GO:0005980]; neutrophil degranulation [GO:0043312]
P47914	RL29_HUMAN	60S ribosomal protein L29	RPL29	2	15	25.8948	25.3681	25.5043	24.8832	24.7917	NaN	P47914	FUNCTION: Component of the large ribosomal subunit. {ECO:0000305|PubMed:12962325}.	cytoplasmic translation [GO:0002181]; embryo implantation [GO:0007566]; nuclear-transcribed mRNA catabolic process, nonsense-mediated decay [GO:0000184]; SRP-dependent cotranslational protein targeting to membrane [GO:0006614]; translation [GO:0006412]; translational initiation [GO:0006413]; viral transcription [GO:0019083]
P04843	RPN1_HUMAN	Dolichyl-diphosphooligosaccharide--protein glycosyltransferase subunit 1	RPN1	10	48	24.2423	23.728	24.0337	25.1924	24.6581	24.7882	P04843	FUNCTION: Subunit of the oligosaccharyl transferase (OST) complex that catalyzes the initial transfer of a defined glycan (Glc(3)Man(9)GlcNAc(2) in eukaryotes) from the lipid carrier dolichol-pyrophosphate to an asparagine residue within an Asn-X-Ser/Thr consensus motif in nascent polypeptide chains, the first step in protein N-glycosylation. N-glycosylation occurs cotranslationally and the compl…	cellular protein modification process [GO:0006464]; protein N-linked glycosylation via asparagine [GO:0018279]
Q15645	PCH2_HUMAN	Pachytene checkpoint protein 2 homolog	TRIP13	6	13	25.523	25.6742	25.3661	24.7755	24.7012	25.0435	Q15645	FUNCTION: Plays a key role in chromosome recombination and chromosome structure development during meiosis. Required at early steps in meiotic recombination that leads to non-crossovers pathways. Also needed for efficient completion of homologous synapsis by influencing crossover distribution along the chromosomes affecting both crossovers and non-crossovers pathways. Also required for developmen…	double-strand break repair [GO:0006302]; female meiosis I [GO:0007144]; male meiosis I [GO:0007141]; meiotic recombination checkpoint [GO:0051598]; mitotic spindle assembly checkpoint [GO:0007094]; oocyte maturation [GO:0001556]; oogenesis [GO:0048477]; reciprocal meiotic recombination [GO:0007131]; spermatid development [GO:0007286]; spermatogenesis [GO:0007283]; synaptonemal complex assembly [G…
P61081	UBC12_HUMAN	NEDD8-conjugating enzyme Ubc12	UBE2M	3	7	25.323	25.5175	25.0334	24.7052	24.7737	24.8011	P61081	FUNCTION: Accepts the ubiquitin-like protein NEDD8 from the UBA3-NAE1 E1 complex and catalyzes its covalent attachment to other proteins. The specific interaction with the E3 ubiquitin ligase RBX1, but not RBX2, suggests that the RBX1-UBE2M complex neddylates specific target proteins, such as CUL1, CUL2, CUL3 and CUL4. Involved in cell proliferation. {ECO:0000269|PubMed:10207026, ECO:0000269|PubM…	cellular protein modification process [GO:0006464]; positive regulation of neuron apoptotic process [GO:0043525]; post-translational protein modification [GO:0043687]; protein neddylation [GO:0045116]
Q16850	CP51A_HUMAN	Lanosterol 14-alpha demethylase	CYP51A1	4	6	23.6625	23.4783	23.7482	24.748	24.6079	25.353	Q16850	FUNCTION: Catalyzes C14-demethylation of lanosterol; it transforms lanosterol into 4,4'-dimethyl cholesta-8,14,24-triene-3-beta-ol. {ECO:0000269|PubMed:20149798, ECO:0000269|PubMed:8619637}.	cholesterol biosynthetic process [GO:0006695]; cholesterol biosynthetic process via 24,25-dihydrolanosterol [GO:0033488]; negative regulation of amyloid-beta clearance [GO:1900222]; negative regulation of protein catabolic process [GO:0042177]; negative regulation of protein secretion [GO:0050709]; oxidation-reduction process [GO:0055114]; regulation of cholesterol biosynthetic process [GO:004554…
Q9UBB4	ATX10_HUMAN	Ataxin-10	ATXN10	8	11	25.4788	25.5616	25.1149	24.7401	24.3218	24.8351	Q9UBB4	FUNCTION: Necessary for the survival of cerebellar neurons. Induces neuritogenesis by activating the Ras-MAP kinase pathway. May play a role in the maintenance of a critical intracellular glycosylation level and homeostasis. {ECO:0000250}.	cilium assembly [GO:0060271]; nervous system development [GO:0007399]; neuron projection development [GO:0031175]; protein homotrimerization [GO:0070207]
Q8WTV0	SCRB1_HUMAN	Scavenger receptor class B member 1	SCARB1	6	33	26.2741	25.4132	25.3349	24.8131	24.7377	24.5799	Q8WTV0	FUNCTION: Receptor for different ligands such as phospholipids, cholesterol ester, lipoproteins, phosphatidylserine and apoptotic cells (PubMed:12016218, PubMed:12519372, PubMed:21226579). Receptor for HDL, mediating selective uptake of cholesteryl ether and HDL-dependent cholesterol efflux (PubMed:26965621). Also facilitates the flux of free and esterified cholesterol between the cell surface an…	adhesion of symbiont to host [GO:0044406]; androgen biosynthetic process [GO:0006702]; blood vessel endothelial cell migration [GO:0043534]; cholesterol catabolic process [GO:0006707]; cholesterol efflux [GO:0033344]; cholesterol homeostasis [GO:0042632]; cholesterol import [GO:0070508]; detection of lipopolysaccharide [GO:0032497]; endothelial cell proliferation [GO:0001935]; high-density lipopr…
P04632	CPNS1_HUMAN	Calpain small subunit 1	CAPNS1	3	11	26.2421	25.642	25.4206	24.7245	24.5811	25.2227	P04632	FUNCTION: Regulatory subunit of the calcium-regulated non-lysosomal thiol-protease which catalyzes limited proteolysis of substrates involved in cytoskeletal remodeling and signal transduction.	cornification [GO:0070268]; extracellular matrix disassembly [GO:0022617]; positive regulation of cell population proliferation [GO:0008284]; regulation of macroautophagy [GO:0016241]
Q96PZ0	PUS7_HUMAN	Pseudouridylate synthase 7 homolog	PUS7	13	24	24.3448	23.9401	24.233	24.7316	24.6849	24.6749	Q96PZ0	FUNCTION: Pseudouridylate synthase that catalyzes pseudouridylation of RNAs (PubMed:28073919, PubMed:29628141). Acts as a regulator of protein synthesis in embryonic stem cells by mediating pseudouridylation of RNA fragments derived from tRNAs (tRFs): pseudouridylated tRFs inhibit translation by targeting the translation initiation complex (PubMed:29628141). Also catalyzes pseudouridylation of mR…	mRNA pseudouridine synthesis [GO:1990481]; negative regulation of translation [GO:0017148]; regulation of hematopoietic stem cell differentiation [GO:1902036]; regulation of mesoderm development [GO:2000380]; tRNA pseudouridine synthesis [GO:0031119]
O95817	BAG3_HUMAN	BAG family molecular chaperone regulator 3	BAG3	8	33	25.3135	25.0332	24.9825	24.6686	24.5972	24.6498	O95817	FUNCTION: Co-chaperone for HSP70 and HSC70 chaperone proteins. Acts as a nucleotide-exchange factor (NEF) promoting the release of ADP from the HSP70 and HSC70 proteins thereby triggering client/substrate protein release. Nucleotide release is mediated via its binding to the nucleotide-binding domain (NBD) of HSPA8/HSC70 where as the substrate release is mediated via its binding to the substrate-…	aggresome assembly [GO:0070842]; autophagosome assembly [GO:0000045]; brain development [GO:0007420]; cellular response to heat [GO:0034605]; cellular response to mechanical stimulus [GO:0071260]; cellular response to unfolded protein [GO:0034620]; chaperone-mediated autophagy [GO:0061684]; chaperone-mediated protein transport [GO:0072321]; extrinsic apoptotic signaling pathway in absence of liga…
P54819	KAD2_HUMAN	Adenylate kinase 2, mitochondrial;Adenylate kinase 2, mitochondrial, N-terminally processed	AK2	3	25	25.0472	25.0918	24.8745	24.6166	24.5623	24.6545	P54819	FUNCTION: Catalyzes the reversible transfer of the terminal phosphate group between ATP and AMP. Plays an important role in cellular energy homeostasis and in adenine nucleotide metabolism. Adenylate kinase activity is critical for regulation of the phosphate utilization and the AMP de novo biosynthesis pathways. Plays a key role in hematopoiesis. {ECO:0000255|HAMAP-Rule:MF_03168, ECO:0000269|Pub…	ADP biosynthetic process [GO:0006172]; AMP metabolic process [GO:0046033]; ATP metabolic process [GO:0046034]; nucleobase-containing small molecule interconversion [GO:0015949]
O60566	BUB1B_HUMAN	Mitotic checkpoint serine/threonine-protein kinase BUB1 beta	BUB1B	16	29	25.3699	25.6981	25.828	24.5881	24.8226	24.6068	O60566	FUNCTION: Essential component of the mitotic checkpoint. Required for normal mitosis progression. The mitotic checkpoint delays anaphase until all chromosomes are properly attached to the mitotic spindle. One of its checkpoint functions is to inhibit the activity of the anaphase-promoting complex/cyclosome (APC/C) by blocking the binding of CDC20 to APC/C, independently of its kinase activity. Th…	anaphase-promoting complex-dependent catabolic process [GO:0031145]; apoptotic process [GO:0006915]; cell division [GO:0051301]; meiotic sister chromatid cohesion, centromeric [GO:0051754]; metaphase/anaphase transition of mitotic cell cycle [GO:0007091]; mitotic cell cycle [GO:0000278]; mitotic cell cycle checkpoint [GO:0007093]; mitotic spindle assembly checkpoint [GO:0007094]; protein localiza…
P18031	PTN1_HUMAN	Tyrosine-protein phosphatase non-receptor type 1	PTPN1	5	6	23.8784	23.7118	23.7392	24.6021	24.4891	24.9316	P18031	FUNCTION: Tyrosine-protein phosphatase which acts as a regulator of endoplasmic reticulum unfolded protein response. Mediates dephosphorylation of EIF2AK3/PERK; inactivating the protein kinase activity of EIF2AK3/PERK. May play an important role in CKII- and p60c-src-induced signal transduction cascades. May regulate the EFNA5-EPHA3 signaling pathway which modulates cell reorganization and cell-c…	actin cytoskeleton reorganization [GO:0031532]; activation of JUN kinase activity [GO:0007257]; cellular response to unfolded protein [GO:0034620]; endoplasmic reticulum unfolded protein response [GO:0030968]; growth hormone receptor signaling pathway via JAK-STAT [GO:0060397]; insulin receptor signaling pathway [GO:0008286]; IRE1-mediated unfolded protein response [GO:0036498]; negative regulati…
Q9UHQ9	NB5R1_HUMAN	NADH-cytochrome b5 reductase 1	CYB5R1	3	5	22.5305	21.8891	22.6124	24.6777	24.5884	23.8891	Q9UHQ9	FUNCTION: NADH-cytochrome b5 reductases are involved in desaturation and elongation of fatty acids, cholesterol biosynthesis, drug metabolism, and, in erythrocyte, methemoglobin reduction. {ECO:0000250}.	bicarbonate transport [GO:0015701]; platelet degranulation [GO:0002576]; sterol biosynthetic process [GO:0016126]
Q08945	SSRP1_HUMAN	FACT complex subunit SSRP1	SSRP1	9	30	23.2395	22.3383	22.9924	24.6632	24.5835	24.3842	Q08945	FUNCTION: Component of the FACT complex, a general chromatin factor that acts to reorganize nucleosomes. The FACT complex is involved in multiple processes that require DNA as a template such as mRNA elongation, DNA replication and DNA repair. During transcription elongation the FACT complex acts as a histone chaperone that both destabilizes and restores nucleosomal structure. It facilitates the …	DNA repair [GO:0006281]; DNA replication [GO:0006260]; regulation of signal transduction by p53 class mediator [GO:1901796]; transcription by RNA polymerase II [GO:0006366]; transcription elongation from RNA polymerase II promoter [GO:0006368]
P42345	MTOR_HUMAN	Serine/threonine-protein kinase mTOR	MTOR	15	36	23.3031	23.8315	23.9481	24.4002	24.5685	24.6273	P42345	FUNCTION: Serine/threonine protein kinase which is a central regulator of cellular metabolism, growth and survival in response to hormones, growth factors, nutrients, energy and stress signals (PubMed:12087098, PubMed:12150925, PubMed:12150926, PubMed:12231510, PubMed:12718876, PubMed:14651849, PubMed:15268862, PubMed:15467718, PubMed:15545625, PubMed:15718470, PubMed:18497260, PubMed:18762023, P…	'de novo' pyrimidine nucleobase biosynthetic process [GO:0006207]; activation of protein kinase B activity [GO:0032148]; anoikis [GO:0043276]; brain development [GO:0007420]; cardiac muscle cell development [GO:0055013]; cardiac muscle contraction [GO:0060048]; cell aging [GO:0007569]; cell cycle arrest [GO:0007050]; cellular response to amino acid starvation [GO:0034198]; cellular response to am…
P00492	HPRT_HUMAN	Hypoxanthine-guanine phosphoribosyltransferase	HPRT1	3	9	25.6518	25.3956	25.1448	24.5635	24.5514	24.6904	P00492	FUNCTION: Converts guanine to guanosine monophosphate, and hypoxanthine to inosine monophosphate. Transfers the 5-phosphoribosyl group from 5-phosphoribosylpyrophosphate onto the purine. Plays a central role in the generation of purine nucleotides through the purine salvage pathway.	adenine salvage [GO:0006168]; central nervous system neuron development [GO:0021954]; cerebral cortex neuron differentiation [GO:0021895]; dendrite morphogenesis [GO:0048813]; dopamine metabolic process [GO:0042417]; GMP catabolic process [GO:0046038]; GMP salvage [GO:0032263]; grooming behavior [GO:0007625]; guanine salvage [GO:0006178]; hypoxanthine metabolic process [GO:0046100]; hypoxanthine …
Q92598	HS105_HUMAN	Heat shock protein 105 kDa	HSPH1	20	63	26.2991	25.6444	25.6939	24.548	24.3937	24.5705	Q92598	FUNCTION: Acts as a nucleotide-exchange factor (NEF) for chaperone proteins HSPA1A and HSPA1B, promoting the release of ADP from HSPA1A/B thereby triggering client/substrate protein release (PubMed:24318877). Prevents the aggregation of denatured proteins in cells under severe stress, on which the ATP levels decrease markedly. Inhibits HSPA8/HSC70 ATPase and chaperone activities (By similarity). …	chaperone cofactor-dependent protein refolding [GO:0051085]; positive regulation of MHC class I biosynthetic process [GO:0045345]; positive regulation of NK T cell activation [GO:0051135]; receptor-mediated endocytosis [GO:0006898]; regulation of cellular response to heat [GO:1900034]; response to unfolded protein [GO:0006986]
Q9UHD1	CHRD1_HUMAN	Cysteine and histidine-rich domain-containing protein 1	CHORDC1	10	15	27.1435	26.8923	25.3726	24.6436	24.5267	24.1736	Q9UHD1	FUNCTION: Regulates centrosome duplication, probably by inhibiting the kinase activity of ROCK2. Proposed to act as co-chaperone for HSP90. May play a role in the regulation of NOD1 via a HSP90 chaperone complex. In vitro, has intrinsic chaperone activity. This function may be achieved by inhibiting association of ROCK2 with NPM1. Involved in stress response. Prevents tumorigenesis. {ECO:0000269|…	chaperone-mediated protein folding [GO:0061077]; negative regulation of Rho-dependent protein serine/threonine kinase activity [GO:2000299]; regulation of cellular response to heat [GO:1900034]; regulation of centrosome duplication [GO:0010824]
P52789	HXK2_HUMAN	Hexokinase-2	HK2	15	37	25.6482	25.2346	25.2374	24.2373	24.5254	24.5358	P52789		apoptotic mitochondrial changes [GO:0008637]; canonical glycolysis [GO:0061621]; cellular glucose homeostasis [GO:0001678]; cellular response to leukemia inhibitory factor [GO:1990830]; establishment of protein localization to mitochondrion [GO:0072655]; glycolytic process [GO:0006096]; lactation [GO:0007595]; maintenance of protein location in mitochondrion [GO:0072656]; negative regulation of m…
Q6IA86	ELP2_HUMAN	Elongator complex protein 2	ELP2	13	32	25.8646	25.3294	25.2226	24.297	24.5011	24.8147	Q6IA86	FUNCTION: Regulates the ligand-dependent activation of STAT3. {ECO:0000250}.; FUNCTION: Acts as subunit of the RNA polymerase II elongator complex, which is a histone acetyltransferase component of the RNA polymerase II (Pol II) holoenzyme and is involved in transcriptional elongation. Elongator may play a role in chromatin remodeling and is involved in acetylation of histones H3 and probably H4.…	regulation of transcription by RNA polymerase II [GO:0006357]; transcription elongation from RNA polymerase II promoter [GO:0006368]; tRNA wobble uridine modification [GO:0002098]
P52732	KIF11_HUMAN	Kinesin-like protein KIF11	KIF11	10	26	23.6374	23.2954	23.1982	24.0781	24.5002	24.6137	P52732	FUNCTION: Motor protein required for establishing a bipolar spindle during mitosis (PubMed:19001501). Required in non-mitotic cells for transport of secretory proteins from the Golgi complex to the cell surface (PubMed:23857769). {ECO:0000269|PubMed:19001501, ECO:0000269|PubMed:23857769}.	antigen processing and presentation of exogenous peptide antigen via MHC class II [GO:0019886]; cell division [GO:0051301]; microtubule-based movement [GO:0007018]; mitotic cell cycle [GO:0000278]; mitotic centrosome separation [GO:0007100]; mitotic spindle assembly [GO:0090307]; mitotic spindle organization [GO:0007052]; regulation of mitotic centrosome separation [GO:0046602]; retrograde vesicl…
O60487	MPZL2_HUMAN	Myelin protein zero-like protein 2	MPZL2	3	19	26.2428	25.9427	25.8206	24.3649	24.4708	25.1857	O60487	FUNCTION: Mediates homophilic cell-cell adhesion.	anatomical structure morphogenesis [GO:0009653]; homophilic cell adhesion via plasma membrane adhesion molecules [GO:0007156]
Q03405	UPAR_HUMAN	Urokinase plasminogen activator surface receptor	PLAUR	6	25	25.6671	25.4933	26.2794	24.4611	24.4858	23.8695	Q03405	FUNCTION: Acts as a receptor for urokinase plasminogen activator. Plays a role in localizing and promoting plasmin formation. Mediates the proteolysis-independent signal transduction activation effects of U-PA. It is subject to negative-feedback regulation by U-PA which cleaves it into an inactive form.	blood coagulation [GO:0007596]; chemotaxis [GO:0006935]; fibrinolysis [GO:0042730]; negative regulation of apoptotic process [GO:0043066]; negative regulation of cysteine-type endopeptidase activity involved in apoptotic signaling pathway [GO:2001268]; negative regulation of intrinsic apoptotic signaling pathway [GO:2001243]; neutrophil degranulation [GO:0043312]; positive regulation of DNA bindi…
Q13492	PICAL_HUMAN	Phosphatidylinositol-binding clathrin assembly protein	PICALM	9	29	25.0328	24.8563	24.8988	24.4153	24.4389	24.4813	Q13492	FUNCTION: Cytoplasmic adapter protein that plays a critical role in clathrin-mediated endocytosis which is important in processes such as internalization of cell receptors, synaptic transmission or removal of apoptotic cells. Recruits AP-2 and attaches clathrin triskelions to the cytoplasmic side of plasma membrane leading to clathrin-coated vesicles (CCVs) assembly (PubMed:10436022, PubMed:16262…	amyloid-beta clearance by transcytosis [GO:0150093]; axonogenesis [GO:0007409]; clathrin coat assembly [GO:0048268]; clathrin-coated pit assembly [GO:1905224]; clathrin-dependent endocytosis [GO:0072583]; dendrite morphogenesis [GO:0048813]; endocytosis [GO:0006897]; endosomal transport [GO:0016197]; hemopoiesis [GO:0030097]; iron ion homeostasis [GO:0055072]; learning or memory [GO:0007611]; mem…
Q07157	ZO1_HUMAN	Tight junction protein ZO-1	TJP1	13	49	24.1299	24.0667	24.0098	24.4463	24.4253	24.4191	Q07157	FUNCTION: TJP1, TJP2, and TJP3 are closely related scaffolding proteins that link tight junction (TJ) transmembrane proteins such as claudins, junctional adhesion molecules, and occludin to the actin cytoskeleton (PubMed:7798316, PubMed:9792688). The tight junction acts to limit movement of substances through the paracellular space and as a boundary between the compositionally distinct apical and…	cell-cell junction assembly [GO:0007043]; cell-cell signaling involved in cell-cell junction organization [GO:1901350]; establishment of endothelial intestinal barrier [GO:0090557]; hippo signaling [GO:0035329]; regulation of bicellular tight junction assembly [GO:2000810]
P82650	RT22_HUMAN	28S ribosomal protein S22, mitochondrial	MRPS22	4	10	24.1733	23.613	23.6496	24.9327	24.3932	24.4162	P82650		mitochondrial translational elongation [GO:0070125]; mitochondrial translational termination [GO:0070126]
Q9BSD7	NTPCR_HUMAN	Cancer-related nucleoside-triphosphatase	NTPCR	4	13	24.7867	24.7721	24.7337	24.3832	24.4074	24.4837	Q9BSD7	FUNCTION: Has nucleotide phosphatase activity towards ATP, GTP, CTP, TTP and UTP. Hydrolyzes nucleoside diphosphates with lower efficiency. {ECO:0000269|PubMed:17291528}.
O14745	NHRF1_HUMAN	Na(+)/H(+) exchange regulatory cofactor NHE-RF1	SLC9A3R1	4	8	23.3239	23.0186	23.1126	NaN	24.4621	24.4057	O14745	FUNCTION: Scaffold protein that connects plasma membrane proteins with members of the ezrin/moesin/radixin family and thereby helps to link them to the actin cytoskeleton and to regulate their surface expression. Necessary for recycling of internalized ADRB2. Was first known to play a role in the regulation of the activity and subcellular location of SLC9A3. Necessary for cAMP-mediated phosphoryl…	actin cytoskeleton organization [GO:0030036]; adenylate cyclase-activating dopamine receptor signaling pathway [GO:0007191]; auditory receptor cell stereocilium organization [GO:0060088]; bile acid secretion [GO:0032782]; cellular phosphate ion homeostasis [GO:0030643]; establishment of epithelial cell apical/basal polarity [GO:0045198]; establishment of Golgi localization [GO:0051683]; gland mor…
Q9BYX2	TBD2A_HUMAN	TBC1 domain family member 2A	TBC1D2	18	40	25.6538	25.1531	25.3131	24.1893	24.3863	24.7623	Q9BYX2	FUNCTION: Acts as GTPase-activating protein for RAB7A. Signal effector acting as a linker between RAC1 and RAB7A, leading to RAB7A inactivation and subsequent inhibition of cadherin degradation and reduced cell-cell adhesion. {ECO:0000269|PubMed:20116244}.	activation of GTPase activity [GO:0090630]; intracellular protein transport [GO:0006886]; positive regulation of GTPase activity [GO:0043547]
O15067	PUR4_HUMAN	Phosphoribosylformylglycinamidine synthase	PFAS	14	42	25.2561	25.4335	24.9989	24.3734	24.4281	24.3759	O15067	FUNCTION: Phosphoribosylformylglycinamidine synthase involved in the purines biosynthetic pathway. Catalyzes the ATP-dependent conversion of formylglycinamide ribonucleotide (FGAR) and glutamine to yield formylglycinamidine ribonucleotide (FGAM) and glutamate (By similarity). {ECO:0000250}.	'de novo' IMP biosynthetic process [GO:0006189]; anterior head development [GO:0097065]; glutamine metabolic process [GO:0006541]; purine ribonucleoside monophosphate biosynthetic process [GO:0009168]; response to drug [GO:0042493]
Q15418	KS6A1_HUMAN	Ribosomal protein S6 kinase alpha-1	RPS6KA1	15	30	25.5497	25.1583	24.9386	24.2763	24.3675	24.5658	Q15418	FUNCTION: Serine/threonine-protein kinase that acts downstream of ERK (MAPK1/ERK2 and MAPK3/ERK1) signaling and mediates mitogenic and stress-induced activation of the transcription factors CREB1, ETV1/ER81 and NR4A1/NUR77, regulates translation through RPS6 and EIF4B phosphorylation, and mediates cellular proliferation, survival, and differentiation by modulating mTOR signaling and repressing pr…	cell cycle [GO:0007049]; hepatocyte proliferation [GO:0072574]; intracellular signal transduction [GO:0035556]; negative regulation of apoptotic process [GO:0043066]; negative regulation of cysteine-type endopeptidase activity involved in apoptotic process [GO:0043154]; positive regulation of cell differentiation [GO:0045597]; positive regulation of cell growth [GO:0030307]; positive regulation o…
Q96CX2	KCD12_HUMAN	BTB/POZ domain-containing protein KCTD12	KCTD12	5	14	25.4671	25.2344	25.0527	24.4634	24.1326	24.3625	Q96CX2	FUNCTION: Auxiliary subunit of GABA-B receptors that determine the pharmacology and kinetics of the receptor response. Increases agonist potency and markedly alter the G-protein signaling of the receptors by accelerating onset and promoting desensitization (By similarity). {ECO:0000250}.	protein homooligomerization [GO:0051260]
P37802	TAGL2_HUMAN	Transgelin-2	TAGLN2	3	8	25.1622	24.8884	25.4202	24.5124	24.3418	24.2116	P37802		epithelial cell differentiation [GO:0030855]; platelet degranulation [GO:0002576]
P45880	VDAC2_HUMAN	Voltage-dependent anion-selective channel protein 2	VDAC2	5	7	25.185	25.3629	25.1845	24.3606	24.3391	24.1384	P45880	FUNCTION: Forms a channel through the mitochondrial outer membrane that allows diffusion of small hydrophilic molecules. The channel adopts an open conformation at low or zero membrane potential and a closed conformation at potentials above 30-40 mV. The open state has a weak anion selectivity whereas the closed state is cation-selective.	anion transport [GO:0006820]; binding of sperm to zona pellucida [GO:0007339]; negative regulation of intrinsic apoptotic signaling pathway [GO:2001243]; negative regulation of protein polymerization [GO:0032272]
P33527	MRP1_HUMAN	Multidrug resistance-associated protein 1	ABCC1	15	31	23.4096	23.4633	23.8528	24.3014	24.6818	24.3274	P33527	FUNCTION: Mediates export of organic anions and drugs from the cytoplasm (PubMed:7961706, PubMed:16230346, PubMed:9281595, PubMed:10064732, PubMed:11114332). Mediates ATP-dependent transport of glutathione and glutathione conjugates, leukotriene C4, estradiol-17-beta-o-glucuronide, methotrexate, antiviral drugs and other xenobiotics (PubMed:7961706, PubMed:16230346, PubMed:9281595, PubMed:1006473…	cell chemotaxis [GO:0060326]; cobalamin metabolic process [GO:0009235]; drug transmembrane transport [GO:0006855]; glutathione transmembrane transport [GO:0034775]; leukotriene metabolic process [GO:0006691]; leukotriene transport [GO:0071716]; phospholipid translocation [GO:0045332]; positive regulation of inflammatory response [GO:0050729]; response to drug [GO:0042493]; sphingolipid translocat…
Q13409	DC1I2_HUMAN	Cytoplasmic dynein 1 intermediate chain 2	DYNC1I2	5	16	23.3265	22.9179	23.1412	24.3149	24.4393	23.977	Q13409	FUNCTION: Acts as one of several non-catalytic accessory components of the cytoplasmic dynein 1 complex that are thought to be involved in linking dynein to cargos and to adapter proteins that regulate dynein function. Cytoplasmic dynein 1 acts as a motor for the intracellular retrograde motility of vesicles and organelles along microtubules. The intermediate chains mediate the binding of dynein …	antigen processing and presentation of exogenous peptide antigen via MHC class II [GO:0019886]; ciliary basal body-plasma membrane docking [GO:0097711]; endoplasmic reticulum to Golgi vesicle-mediated transport [GO:0006888]; G2/M transition of mitotic cell cycle [GO:0000086]; microtubule-based movement [GO:0007018]; regulation of G2/M transition of mitotic cell cycle [GO:0010389]; viral process […
Q14318	FKBP8_HUMAN	Peptidyl-prolyl cis-trans isomerase FKBP8	FKBP8	3	6	22.5942	22.5951	22.5057	24.3122	24.3341	23.1677	Q14318	FUNCTION: Constitutively inactive PPiase, which becomes active when bound to calmodulin and calcium. Seems to act as a chaperone for BCL2, targets it to the mitochondria and modulates its phosphorylation state. The BCL2/FKBP8/calmodulin/calcium complex probably interferes with the binding of BCL2 to its targets. The active form of FKBP8 may therefore play a role in the regulation of apoptosis. {E…	apoptotic process [GO:0006915]; camera-type eye development [GO:0043010]; cell fate specification [GO:0001708]; dorsal/ventral neural tube patterning [GO:0021904]; intracellular signal transduction [GO:0035556]; multicellular organism growth [GO:0035264]; negative regulation of apoptotic process [GO:0043066]; negative regulation of protein phosphorylation [GO:0001933]; positive regulation of BMP …
Q8WX93	PALLD_HUMAN	Palladin	PALLD	12	45	25.7036	25.6051	25.472	24.3101	24.6498	24.2702	Q8WX93	FUNCTION: Cytoskeletal protein required for organization of normal actin cytoskeleton. Roles in establishing cell morphology, motility, cell adhesion and cell-extracellular matrix interactions in a variety of cell types. May function as a scaffolding molecule with the potential to influence both actin polymerization and the assembly of existing actin filaments into higher-order arrays. Binds to p…	actin cytoskeleton organization [GO:0030036]; axon guidance [GO:0007411]; cell migration [GO:0016477]; cytoskeleton organization [GO:0007010]; dendrite self-avoidance [GO:0070593]; epithelial cell morphogenesis [GO:0003382]; homophilic cell adhesion via plasma membrane adhesion molecules [GO:0007156]; keratinocyte development [GO:0003334]
Q02809	PLOD1_HUMAN	Procollagen-lysine,2-oxoglutarate 5-dioxygenase 1	PLOD1	7	30	23.8354	23.4184	23.7234	24.2491	24.2823	24.4402	Q02809	FUNCTION: Part of a complex composed of PLOD1, P3H3 and P3H4 that catalyzes hydroxylation of lysine residues in collagen alpha chains and is required for normal assembly and cross-linkling of collagen fibrils (By similarity). Forms hydroxylysine residues in -Xaa-Lys-Gly- sequences in collagens (PubMed:8621606, PubMed:10686424, PubMed:15854030). These hydroxylysines serve as sites of attachment fo…	cellular protein modification process [GO:0006464]; collagen fibril organization [GO:0030199]; collagen metabolic process [GO:0032963]; epidermis development [GO:0008544]; hydroxylysine biosynthetic process [GO:0046947]; oxidation-reduction process [GO:0055114]; peptidyl-lysine hydroxylation [GO:0017185]; response to hypoxia [GO:0001666]
P11532	DMD_HUMAN	Dystrophin	DMD	8	28	25.4401	24.8666	24.9409	24.2677	24.184	24.3095	P11532	FUNCTION: Anchors the extracellular matrix to the cytoskeleton via F-actin. Ligand for dystroglycan. Component of the dystrophin-associated glycoprotein complex which accumulates at the neuromuscular junction (NMJ) and at a variety of synapses in the peripheral and central nervous systems and has a structural function in stabilizing the sarcolemma. Also implicated in signaling events and synaptic…	cardiac muscle cell action potential [GO:0086001]; cardiac muscle contraction [GO:0060048]; cellular protein-containing complex assembly [GO:0034622]; cellular protein localization [GO:0034613]; motile cilium assembly [GO:0044458]; muscle cell cellular homeostasis [GO:0046716]; muscle fiber development [GO:0048747]; muscle filament sliding [GO:0030049]; muscle organ development [GO:0007517]; nega…
P27694	RFA1_HUMAN	Replication protein A 70 kDa DNA-binding subunit;Replication protein A 70 kDa DNA-binding subunit, N-terminally processed	RPA1	7	18	23.4646	23.6262	22.9301	24.4415	24.1757	23.8054	P27694	FUNCTION: As part of the heterotrimeric replication protein A complex (RPA/RP-A), binds and stabilizes single-stranded DNA intermediates, that form during DNA replication or upon DNA stress. It prevents their reannealing and in parallel, recruits and activates different proteins and complexes involved in DNA metabolism (PubMed:27723720, PubMed:27723717). Thereby, it plays an essential role both i…	base-excision repair [GO:0006284]; cellular response to DNA damage stimulus [GO:0006974]; DNA damage response, detection of DNA damage [GO:0042769]; DNA-dependent DNA replication [GO:0006261]; DNA recombination [GO:0006310]; DNA repair [GO:0006281]; DNA replication [GO:0006260]; DNA unwinding involved in DNA replication [GO:0006268]; double-strand break repair via homologous recombination [GO:000…
P33316	DUT_HUMAN	Deoxyuridine 5-triphosphate nucleotidohydrolase, mitochondrial	DUT	3	5	24.7104	24.9703	25.1746	24.1701	24.2033	NaN	P33316	FUNCTION: This enzyme is involved in nucleotide metabolism: it produces dUMP, the immediate precursor of thymidine nucleotides and it decreases the intracellular concentration of dUTP so that uracil cannot be incorporated into DNA. {ECO:0000269|PubMed:8805593}.	DNA replication [GO:0006260]; dUMP biosynthetic process [GO:0006226]; dUTP catabolic process [GO:0046081]; nucleobase-containing compound metabolic process [GO:0006139]; nucleobase-containing small molecule interconversion [GO:0015949]
O75663	TIPRL_HUMAN	TIP41-like protein	TIPRL	2	5	25.0184	25.081	24.6196	24.1691	24.1039	24.1905	O75663	FUNCTION: May be a allosteric regulator of serine/threonine-protein phosphatase 2A (PP2A). Isoform 1 inhibits catalytic activity of the PP2A(D) core complex in vitro. The PP2A(C):TIPRL complex does not show phosphatase activity. Acts as negative regulator of serine/threonine-protein phosphatase 4 probably by inhibiting the formation of the active PPP4C:PPP4R2 complex; the function is proposed to …	DNA damage checkpoint [GO:0000077]; negative regulation of phosphoprotein phosphatase activity [GO:0032515]; signal transduction [GO:0007165]; TOR signaling [GO:0031929]
O75494;Q8WXF0	SRS10_HUMAN	Serine/arginine-rich splicing factor 10;Serine/arginine-rich splicing factor 12	SRSF10;SRSF12	3	11	NaN	23.3915	23.6833	24.1644	24.0463	24.1356	O75494	FUNCTION: Splicing factor that in its dephosphorylated form acts as a general repressor of pre-mRNA splicing (PubMed:11684676, PubMed:12419250, PubMed:14765198). Seems to interfere with the U1 snRNP 5'-splice recognition of SNRNP70 (PubMed:14765198). Required for splicing repression in M-phase cells and after heat shock (PubMed:14765198). Also acts as a splicing factor that specifically promotes …	cytosolic transport [GO:0016482]; mRNA 5'-splice site recognition [GO:0000395]; mRNA cis splicing, via spliceosome [GO:0045292]; mRNA splice site selection [GO:0006376]; mRNA splicing, via spliceosome [GO:0000398]; negative regulation of mRNA splicing, via spliceosome [GO:0048025]; regulation of alternative mRNA splicing, via spliceosome [GO:0000381]; regulation of mRNA splicing, via spliceosome …
P33991	MCM4_HUMAN	DNA replication licensing factor MCM4	MCM4	11	30	25.8005	25.2407	25.2767	23.8932	24.2483	24.1279	P33991	FUNCTION: Acts as component of the MCM2-7 complex (MCM complex) which is the putative replicative helicase essential for 'once per cell cycle' DNA replication initiation and elongation in eukaryotic cells. The active ATPase sites in the MCM2-7 ring are formed through the interaction surfaces of two neighboring subunits such that a critical structure of a conserved arginine finger motif is provide…	DNA replication [GO:0006260]; DNA strand elongation involved in DNA replication [GO:0006271]; DNA unwinding involved in DNA replication [GO:0006268]; double-strand break repair via break-induced replication [GO:0000727]; G1/S transition of mitotic cell cycle [GO:0000082]; mitotic DNA replication initiation [GO:1902975]; pre-replicative complex assembly involved in nuclear cell cycle DNA replicati…
P00387	NB5R3_HUMAN	NADH-cytochrome b5 reductase 3;NADH-cytochrome b5 reductase 3 membrane-bound form;NADH-cytochrome b5 reductase 3 soluble form	CYB5R3	2	11	23.4089	22.5593	22.9022	24.6328	23.7648	24.0398	P00387	FUNCTION: Desaturation and elongation of fatty acids, cholesterol biosynthesis, drug metabolism, and, in erythrocyte, methemoglobin reduction.	blood circulation [GO:0008015]; cholesterol biosynthetic process [GO:0006695]; L-ascorbic acid metabolic process [GO:0019852]; neutrophil degranulation [GO:0043312]; xenobiotic metabolic process [GO:0006805]
Q9H4A6	GOLP3_HUMAN	Golgi phosphoprotein 3	GOLPH3	3	8	24.8459	25.3066	24.8392	24.0368	24.5699	24.001	Q9H4A6	FUNCTION: Phosphatidylinositol-4-phosphate-binding protein that links Golgi membranes to the cytoskeleton and may participate in the tensile force required for vesicle budding from the Golgi. Thereby, may play a role in Golgi membrane trafficking and could indirectly give its flattened shape to the Golgi apparatus. May also bind to the coatomer to regulate Golgi membrane trafficking. May play a r…	asymmetric Golgi ribbon formation [GO:0090164]; cell adhesion molecule production [GO:0060352]; cell migration [GO:0016477]; cell population proliferation [GO:0008283]; gene expression [GO:0010467]; glycoprotein biosynthetic process [GO:0009101]; Golgi organization [GO:0007030]; Golgi ribbon formation [GO:0090161]; Golgi to plasma membrane protein transport [GO:0043001]; Golgi vesicle budding [GO…
P52564	MP2K6_HUMAN	Dual specificity mitogen-activated protein kinase kinase 6	MAP2K6	5	15	25.593	24.4174	25.0494	24.2666	23.4312	24.0316	P52564	FUNCTION: Dual specificity protein kinase which acts as an essential component of the MAP kinase signal transduction pathway. With MAP3K3/MKK3, catalyzes the concomitant phosphorylation of a threonine and a tyrosine residue in the MAP kinases p38 MAPK11, MAPK12, MAPK13 and MAPK14 and plays an important role in the regulation of cellular responses to cytokines and all kinds of stresses. Especially…	activation of MAPK activity [GO:0000187]; activation of protein kinase activity [GO:0032147]; apoptotic process [GO:0006915]; cardiac muscle contraction [GO:0060048]; cell cycle arrest [GO:0007050]; cellular response to sorbitol [GO:0072709]; DNA damage induced protein phosphorylation [GO:0006975]; negative regulation of cold-induced thermogenesis [GO:0120163]; nucleotide-binding oligomerization …
P46019	KPB2_HUMAN	Phosphorylase b kinase regulatory subunit alpha, liver isoform	PHKA2	13	30	24.7851	24.6524	24.6075	24.0852	23.8763	24.0224	P46019	FUNCTION: Phosphorylase b kinase catalyzes the phosphorylation of serine in certain substrates, including troponin I. The alpha chain may bind calmodulin.	carbohydrate metabolic process [GO:0005975]; cellular protein modification process [GO:0006464]; generation of precursor metabolites and energy [GO:0006091]; glycogen catabolic process [GO:0005980]
P22314	UBA1_HUMAN	Ubiquitin-like modifier-activating enzyme 1	UBA1	14	42	25.4703	24.652	24.6287	23.7024	24.0129	24.1408	P22314	FUNCTION: Catalyzes the first step in ubiquitin conjugation to mark cellular proteins for degradation through the ubiquitin-proteasome system (PubMed:1606621, PubMed:1447181). Activates ubiquitin by first adenylating its C-terminal glycine residue with ATP, and thereafter linking this residue to the side chain of a cysteine residue in E1, yielding a ubiquitin-E1 thioester and free AMP (PubMed:144…	cellular response to DNA damage stimulus [GO:0006974]; protein modification by small protein conjugation [GO:0032446]; protein ubiquitination [GO:0016567]
Q9HAV4	XPO5_HUMAN	Exportin-5	XPO5	18	37	24.756	25.1347	25.0927	24.1118	23.9569	24.0079	Q9HAV4	FUNCTION: Mediates the nuclear export of proteins bearing a double-stranded RNA binding domain (dsRBD) and double-stranded RNAs (cargos). XPO5 in the nucleus binds cooperatively to the RNA and to the GTPase Ran in its active GTP-bound form. Proteins containing dsRBDs can associate with this trimeric complex through the RNA. Docking of this complex to the nuclear pore complex (NPC) is mediated thr…	miRNA metabolic process [GO:0010586]; positive regulation of RNA interference [GO:1900370]; pre-miRNA export from nucleus [GO:0035281]; protein export from nucleus [GO:0006611]; regulation of protein export from nucleus [GO:0046825]
P31350	RIR2_HUMAN	Ribonucleoside-diphosphate reductase subunit M2	RRM2	9	21	26.9815	26.6664	26.6398	24.0078	23.561	25.1005	P31350	FUNCTION: Provides the precursors necessary for DNA synthesis. Catalyzes the biosynthesis of deoxyribonucleotides from the corresponding ribonucleotides. Inhibits Wnt signaling.	deoxyribonucleotide biosynthetic process [GO:0009263]; DNA replication [GO:0006260]; negative regulation of G0 to G1 transition [GO:0070317]; nucleobase-containing small molecule interconversion [GO:0015949]; protein heterotetramerization [GO:0051290]; regulation of transcription involved in G1/S transition of mitotic cell cycle [GO:0000083]
Q9Y2Z0	SGT1_HUMAN	Suppressor of G2 allele of SKP1 homolog	SUGT1	5	9	25.5009	25.0155	24.5714	24.0524	23.5738	23.9955	Q9Y2Z0	FUNCTION: May play a role in ubiquitination and subsequent proteasomal degradation of target proteins.	mitotic cell cycle [GO:0000278]; positive regulation by host of symbiont catalytic activity [GO:0043947]; protein stabilization [GO:0050821]; regulation of protein stability [GO:0031647]
O95573	ACSL3_HUMAN	Long-chain-fatty-acid--CoA ligase 3	ACSL3	10	31	23.2507	22.9534	23.3641	24.4051	23.8895	23.9896	O95573	FUNCTION: Acyl-CoA synthetases (ACSL) activates long-chain fatty acids for both synthesis of cellular lipids, and degradation via beta-oxidation. ACSL3 mediates hepatic lipogenesis (By similarity). Preferentially uses myristate, laurate, arachidonate and eicosapentaenoate as substrates (By similarity). Has mainly an anabolic role in energy metabolism. Required for the incorporation of fatty acids…	brain development [GO:0007420]; fatty acid biosynthetic process [GO:0006633]; long-chain fatty acid import into cell [GO:0044539]; long-chain fatty-acyl-CoA biosynthetic process [GO:0035338]; positive regulation of Golgi to plasma membrane protein transport [GO:0042998]; positive regulation of phosphatidylcholine biosynthetic process [GO:2001247]; positive regulation of secretion [GO:0051047]; re…
O43278	SPIT1_HUMAN	Kunitz-type protease inhibitor 1	SPINT1	10	39	25.8528	25.0735	25.1568	24.1214	23.8758	23.9624	O43278	FUNCTION: Inhibitor of HGF activator. Also acts as an inhibitor of matriptase (ST14).	branching involved in labyrinthine layer morphogenesis [GO:0060670]; cellular response to BMP stimulus [GO:0071773]; extracellular matrix organization [GO:0030198]; negative regulation of neural precursor cell proliferation [GO:2000178]; neural tube closure [GO:0001843]; placenta blood vessel development [GO:0060674]; positive regulation of glial cell differentiation [GO:0045687]
O43592	XPOT_HUMAN	Exportin-T	XPOT	14	37	25.1064	24.4449	24.4273	23.7532	23.9463	23.9841	O43592	FUNCTION: Mediates the nuclear export of aminoacylated tRNAs. In the nucleus binds to tRNA and to the GTPase Ran in its active GTP-bound form. Docking of this trimeric complex to the nuclear pore complex (NPC) is mediated through binding to nucleoporins. Upon transit of a nuclear export complex into the cytoplasm, disassembling of the complex and hydrolysis of Ran-GTP to Ran-GDP (induced by RANBP…	tRNA export from nucleus [GO:0006409]; tRNA re-export from nucleus [GO:0071528]
Q9BT22	ALG1_HUMAN	Chitobiosyldiphosphodolichol beta-mannosyltransferase	ALG1	2	7	23.2209	23.2639	23.1148	23.5511	23.9307	24.0282	Q9BT22	FUNCTION: Participates in the formation of the lipid-linked precursor oligosaccharide for N-glycosylation. Involved in assembling the dolichol-pyrophosphate-GlcNAc(2)-Man(5) intermediate on the cytoplasmic surface of the ER. {ECO:0000269|PubMed:10704531, ECO:0000269|PubMed:26931382}.	dolichol-linked oligosaccharide biosynthetic process [GO:0006488]; protein glycosylation [GO:0006486]
Q9Y4L1	HYOU1_HUMAN	Hypoxia up-regulated protein 1	HYOU1	6	12	22.7041	22.9113	23.0173	23.9265	24.4915	23.7561	Q9Y4L1	FUNCTION: Has a pivotal role in cytoprotective cellular mechanisms triggered by oxygen deprivation. May play a role as a molecular chaperone and participate in protein folding. {ECO:0000269|PubMed:10037731}.	cellular response to hypoxia [GO:0071456]; endoplasmic reticulum to Golgi vesicle-mediated transport [GO:0006888]; IRE1-mediated unfolded protein response [GO:0036498]; negative regulation of endoplasmic reticulum stress-induced neuron intrinsic apoptotic signaling pathway [GO:1903382]; negative regulation of hypoxia-induced intrinsic apoptotic signaling pathway [GO:1903298]; receptor-mediated en…
O00541	PESC_HUMAN	Pescadillo homolog	PES1	6	22	24.9292	24.7203	24.6728	24.2783	23.9251	23.1612	O00541	FUNCTION: Component of the PeBoW complex, which is required for maturation of 28S and 5.8S ribosomal RNAs and formation of the 60S ribosome. {ECO:0000255|HAMAP-Rule:MF_03028, ECO:0000269|PubMed:16738141, ECO:0000269|PubMed:17189298, ECO:0000269|PubMed:17353269}.	cell population proliferation [GO:0008283]; maturation of 5.8S rRNA from tricistronic rRNA transcript (SSU-rRNA, 5.8S rRNA, LSU-rRNA) [GO:0000466]; maturation of LSU-rRNA from tricistronic rRNA transcript (SSU-rRNA, 5.8S rRNA, LSU-rRNA) [GO:0000463]; nucleolus organization [GO:0007000]; protein localization to organelle [GO:0033365]; regulation of cell cycle [GO:0051726]; ribosomal large subunit …
Q15642	CIP4_HUMAN	Cdc42-interacting protein 4	TRIP10	5	12	22.9718	22.6369	23.0658	23.7905	23.9764	23.9079	Q15642	FUNCTION: Required for translocation of GLUT4 to the plasma membrane in response to insulin signaling (By similarity). Required to coordinate membrane tubulation with reorganization of the actin cytoskeleton during endocytosis. Binds to lipids such as phosphatidylinositol 4,5-bisphosphate and phosphatidylserine and promotes membrane invagination and the formation of tubules. Also promotes CDC42-i…	actin cytoskeleton organization [GO:0030036]; cell communication [GO:0007154]; endocytosis [GO:0006897]; membrane organization [GO:0061024]; regulation of small GTPase mediated signal transduction [GO:0051056]; signal transduction [GO:0007165]
Q99848	EBP2_HUMAN	Probable rRNA-processing protein EBP2	EBNA1BP2	3	3	NaN	22.9053	22.6301	23.86	23.8737	24.6802	Q99848	FUNCTION: Required for the processing of the 27S pre-rRNA. {ECO:0000250}.	ribosomal large subunit biogenesis [GO:0042273]; rRNA processing [GO:0006364]
Q8N163	CCAR2_HUMAN	Cell cycle and apoptosis regulator protein 2	CCAR2	8	31	23.3676	23.4161	23.3758	23.7087	24.0461	23.8658	Q8N163	FUNCTION: Core component of the DBIRD complex, a multiprotein complex that acts at the interface between core mRNP particles and RNA polymerase II (RNAPII) and integrates transcript elongation with the regulation of alternative splicing: the DBIRD complex affects local transcript elongation rates and alternative splicing of a large set of exons embedded in (A + T)-rich DNA regions. Inhibits SIRT1…	cell cycle [GO:0007049]; cellular response to DNA damage stimulus [GO:0006974]; mitochondrial fragmentation involved in apoptotic process [GO:0043653]; mRNA processing [GO:0006397]; negative regulation of catalytic activity [GO:0043086]; negative regulation of cell growth [GO:0030308]; negative regulation of intrinsic apoptotic signaling pathway in response to DNA damage [GO:1902230]; negative re…
O95831	AIFM1_HUMAN	Apoptosis-inducing factor 1, mitochondrial	AIFM1	6	11	23.155	22.8226	22.9112	24.1552	23.8581	23.353	O95831	FUNCTION: Functions both as NADH oxidoreductase and as regulator of apoptosis. In response to apoptotic stimuli, it is released from the mitochondrion intermembrane space into the cytosol and to the nucleus, where it functions as a proapoptotic factor in a caspase-independent pathway. In contrast, functions as an antiapoptotic factor in normal mitochondria via its NADH oxidoreductase activity. Th…	activation of cysteine-type endopeptidase activity involved in apoptotic process [GO:0006919]; apoptotic process [GO:0006915]; cellular response to aldosterone [GO:1904045]; cellular response to estradiol stimulus [GO:0071392]; cellular response to hydrogen peroxide [GO:0070301]; cellular response to nitric oxide [GO:0071732]; cellular response to oxygen-glucose deprivation [GO:0090650]; chromoso…
Q96AC1	FERM2_HUMAN	Fermitin family homolog 2	FERMT2	10	23	24.7849	24.5077	24.7993	24.0974	23.8574	23.3801	Q96AC1	FUNCTION: Scaffolding protein that enhances integrin activation mediated by TLN1 and/or TLN2, but activates integrins only weakly by itself. Binds to membranes enriched in phosphoinositides. Enhances integrin-mediated cell adhesion onto the extracellular matrix and cell spreading; this requires both its ability to interact with integrins and with phospholipid membranes. Required for the assembly …	cell junction assembly [GO:0034329]; cell-matrix adhesion [GO:0007160]; focal adhesion assembly [GO:0048041]; integrin activation [GO:0033622]; integrin-mediated signaling pathway [GO:0007229]; protein localization to membrane [GO:0072657]; regulation of cell shape [GO:0008360]; substrate adhesion-dependent cell spreading [GO:0034446]; transforming growth factor beta receptor signaling pathway [G…
Q9UNF0	PACN2_HUMAN	Protein kinase C and casein kinase substrate in neurons protein 2	PACSIN2	4	15	22.4054	22.3132	22.3486	23.846	23.7833	23.7381	Q9UNF0	FUNCTION: Lipid-binding protein that is able to promote the tubulation of the phosphatidic acid-containing membranes it preferentially binds. Plays a role in intracellular vesicle-mediated transport. Involved in the endocytosis of cell-surface receptors like the EGF receptor, contributing to its internalization in the absence of EGF stimulus. May also play a role in the formation of caveolae at t…	actin cytoskeleton organization [GO:0030036]; caveola assembly [GO:0070836]; caveolin-mediated endocytosis [GO:0072584]; cell projection morphogenesis [GO:0048858]; cytoskeleton organization [GO:0007010]; membrane organization [GO:0061024]; modulation of chemical synaptic transmission [GO:0050804]; negative regulation of endocytosis [GO:0045806]; plasma membrane tubulation [GO:0097320]; protein l…
Q92478	CLC2B_HUMAN	C-type lectin domain family 2 member B	CLEC2B	2	9	NaN	22.8235	22.6583	23.7309	24.0666	23.7372	Q92478		regulation of immune response [GO:0050776]
Q9Y448	SKAP_HUMAN	Small kinetochore-associated protein	KNSTRN	2	5	23.0087	22.9677	NaN	23.6452	23.6836	23.8054	Q9Y448	FUNCTION: Essential component of the mitotic spindle required for faithful chromosome segregation and progression into anaphase (PubMed:19667759). Promotes the metaphase-to-anaphase transition and is required for chromosome alignment, normal timing of sister chromatid segregation, and maintenance of spindle pole architecture (PubMed:19667759, PubMed:22110139). The astrin (SPAG5)-kinastrin (SKAP) …	cell division [GO:0051301]; chromosome segregation [GO:0007059]; mitotic sister chromatid segregation [GO:0000070]; regulation of attachment of spindle microtubules to kinetochore [GO:0051988]; spindle organization [GO:0007051]
Q9NYU2	UGGG1_HUMAN	UDP-glucose:glycoprotein glucosyltransferase 1	UGGT1	11	22	22.8612	22.8698	22.8463	23.6936	23.6431	23.6546	Q9NYU2	FUNCTION: Recognizes glycoproteins with minor folding defects. Reglucosylates single N-glycans near the misfolded part of the protein, thus providing quality control for protein folding in the endoplasmic reticulum. Reglucosylated proteins are recognized by calreticulin for recycling to the endoplasmic reticulum and refolding or degradation. {ECO:0000269|PubMed:10694380}.	'de novo' posttranslational protein folding [GO:0051084]; endoplasmic reticulum mannose trimming [GO:1904380]; ER-associated misfolded protein catabolic process [GO:0071712]; protein N-linked glycosylation via asparagine [GO:0018279]
O60245	PCDH7_HUMAN	Protocadherin-7	PCDH7	8	11	24.3732	25.0444	25.0886	23.4129	23.8273	23.6299	O60245		cell adhesion [GO:0007155]; homophilic cell adhesion via plasma membrane adhesion molecules [GO:0007156]; platelet degranulation [GO:0002576]
Q96T76	MMS19_HUMAN	MMS19 nucleotide excision repair protein homolog	MMS19	8	18	24.7119	24.471	24.4162	23.4364	23.6521	23.5732	Q96T76	FUNCTION: Key component of the cytosolic iron-sulfur protein assembly (CIA) complex, a multiprotein complex that mediates the incorporation of iron-sulfur cluster into apoproteins specifically involved in DNA metabolism and genomic integrity. In the CIA complex, MMS19 acts as an adapter between early-acting CIA components and a subset of cellular target iron-sulfur proteins such as ERCC2/XPD, FAN…	cellular response to DNA damage stimulus [GO:0006974]; chromosome segregation [GO:0007059]; DNA metabolic process [GO:0006259]; DNA repair [GO:0006281]; iron-sulfur cluster assembly [GO:0016226]; nucleotide-excision repair [GO:0006289]; phosphorelay signal transduction system [GO:0000160]; positive regulation of double-strand break repair via homologous recombination [GO:1905168]; positive regula…
Q9H0C8	ILKAP_HUMAN	Integrin-linked kinase-associated serine/threonine phosphatase 2C	ILKAP	3	6	23.8662	23.7393	23.7766	23.4694	23.4967	23.497	Q9H0C8	FUNCTION: Protein phosphatase that may play a role in regulation of cell cycle progression via dephosphorylation of its substrates whose appropriate phosphorylation states might be crucial for cell proliferation. Selectively associates with integrin linked kinase (ILK), to modulate cell adhesion and growth factor signaling. Inhibits the ILK-GSK3B signaling axis and may play an important role in i…
P01130	LDLR_HUMAN	Low-density lipoprotein receptor	LDLR	5	24	22.9285	22.6419	22.7417	23.2473	23.599	23.472	P01130	FUNCTION: Binds LDL, the major cholesterol-carrying lipoprotein of plasma, and transports it into cells by endocytosis. In order to be internalized, the receptor-ligand complexes must first cluster into clathrin-coated pits. {ECO:0000269|PubMed:3005267, ECO:0000269|PubMed:6091915}.; FUNCTION: (Microbial infection) Acts as a receptor for hepatitis C virus in hepatocytes, but not through a direct i…	amyloid-beta clearance [GO:0097242]; amyloid-beta clearance by cellular catabolic process [GO:0150094]; artery morphogenesis [GO:0048844]; cellular response to fatty acid [GO:0071398]; cellular response to low-density lipoprotein particle stimulus [GO:0071404]; cholesterol homeostasis [GO:0042632]; cholesterol import [GO:0070508]; cholesterol metabolic process [GO:0008203]; cholesterol transport …
Q13057	COASY_HUMAN	Bifunctional coenzyme A synthase;Phosphopantetheine adenylyltransferase;Dephospho-CoA kinase	COASY	10	27	25.2573	25.1944	25.0535	23.6281	23.4614	23.4679	Q13057	FUNCTION: Bifunctional enzyme that catalyzes the fourth and fifth sequential steps of CoA biosynthetic pathway. The fourth reaction is catalyzed by the phosphopantetheine adenylyltransferase, coded by the coaD domain; the fifth reaction is catalyzed by the dephospho-CoA kinase, coded by the coaE domain. May act as a point of CoA biosynthesis regulation. {ECO:0000269|PubMed:11923312}.	coenzyme A biosynthetic process [GO:0015937]; coenzyme biosynthetic process [GO:0009108]
O60568	PLOD3_HUMAN	Procollagen-lysine,2-oxoglutarate 5-dioxygenase 3	PLOD3	7	16	22.7333	22.4736	22.569	23.5456	23.4122	23.4396	O60568	FUNCTION: Multifunctional enzyme that catalyzes a series of essential post-translational modifications on Lys residues in procollagen (PubMed:11956192, PubMed:12475640, PubMed:18298658, PubMed:30089812, PubMed:18834968). Plays a redundant role in catalyzing the formation of hydroxylysine residues in -Xaa-Lys-Gly- sequences in collagens (PubMed:9582318, PubMed:9724729, PubMed:11956192, PubMed:1247…	basement membrane assembly [GO:0070831]; cellular response to hormone stimulus [GO:0032870]; collagen fibril organization [GO:0030199]; collagen metabolic process [GO:0032963]; endothelial cell morphogenesis [GO:0001886]; epidermis morphogenesis [GO:0048730]; hydroxylysine biosynthetic process [GO:0046947]; in utero embryonic development [GO:0001701]; lung morphogenesis [GO:0060425]; neural tube …
Q13126	MTAP_HUMAN	S-methyl-5-thioadenosine phosphorylase	MTAP	4	6	24.0601	24.7573	24.1745	23.4468	23.4252	22.6693	Q13126	FUNCTION: Catalyzes the reversible phosphorylation of S-methyl-5'-thioadenosine (MTA) to adenine and 5-methylthioribose-1-phosphate. Involved in the breakdown of MTA, a major by-product of polyamine biosynthesis. Responsible for the first step in the methionine salvage pathway after MTA has been generated from S-adenosylmethionine. Has broad substrate specificity with 6-aminopurine nucleosides as…	interleukin-12-mediated signaling pathway [GO:0035722]; L-methionine salvage from methylthioadenosine [GO:0019509]; methylation [GO:0032259]; nucleobase-containing compound metabolic process [GO:0006139]; purine ribonucleoside salvage [GO:0006166]; response to testosterone [GO:0033574]
O15305	PMM2_HUMAN	Phosphomannomutase 2	PMM2	2	5	25.0766	24.4619	24.6544	NaN	23.5516	23.417	O15305	FUNCTION: Involved in the synthesis of the GDP-mannose and dolichol-phosphate-mannose required for a number of critical mannosyl transfer reactions. {ECO:0000250}.	GDP-mannose biosynthetic process [GO:0009298]; mannose metabolic process [GO:0006013]; protein glycosylation [GO:0006486]; protein N-linked glycosylation [GO:0006487]; protein targeting to ER [GO:0045047]
P42285	MTREX_HUMAN	Superkiller viralicidic activity 2-like 2	SKIV2L2	5	18	23.1051	22.5878	22.7429	23.4042	23.6908	23.3612	P42285	FUNCTION: Component of exosome targeting complexes. Subunit of the trimeric nuclear exosome targeting (NEXT) complex, a complex that directs a subset of non-coding short-lived RNAs for exosomal degradation. Subunit of the trimeric poly(A) tail exosome targeting (PAXT) complex, a complex that directs a subset of long and polyadenylated poly(A) RNAs for exosomal degradation. The RNA exosome is fund…	maturation of 5.8S rRNA [GO:0000460]; mRNA splicing, via spliceosome [GO:0000398]; RNA catabolic process [GO:0006401]; rRNA processing [GO:0006364]
Q16790	CAH9_HUMAN	Carbonic anhydrase 9	CA9	3	12	24.2454	24.1541	24.4234	23.002	23.6379	23.3377	Q16790	FUNCTION: Reversible hydration of carbon dioxide. Participates in pH regulation. May be involved in the control of cell proliferation and transformation. Appears to be a novel specific biomarker for a cervical neoplasia. {ECO:0000269|PubMed:18703501}.	bicarbonate transport [GO:0015701]; morphogenesis of an epithelium [GO:0002009]; regulation of transcription from RNA polymerase II promoter in response to hypoxia [GO:0061418]; response to drug [GO:0042493]; response to testosterone [GO:0033574]; secretion [GO:0046903]
Q06203	PUR1_HUMAN	Amidophosphoribosyltransferase	PPAT	6	11	23.9671	23.8686	24.2935	23.1136	23.2828	23.516	Q06203		'de novo' IMP biosynthetic process [GO:0006189]; animal organ regeneration [GO:0031100]; cellular response to drug [GO:0035690]; cellular response to insulin stimulus [GO:0032869]; G1/S transition of mitotic cell cycle [GO:0000082]; glutamine catabolic process [GO:0006543]; kidney development [GO:0001822]; lactation [GO:0007595]; maternal process involved in female pregnancy [GO:0060135]; nucleos…
P17813	EGLN_HUMAN	Endoglin	ENG	9	27	26.4291	25.4129	25.7716	23.2686	23.3449	23.2519	P17813	FUNCTION: Vascular endothelium glycoprotein that plays an important role in the regulation of angiogenesis (PubMed:21737454, PubMed:23300529). Required for normal structure and integrity of adult vasculature (PubMed:7894484). Regulates the migration of vascular endothelial cells (PubMed:17540773). Required for normal extraembryonic angiogenesis and for embryonic heart development (By similarity).…	artery morphogenesis [GO:0048844]; atrial cardiac muscle tissue morphogenesis [GO:0055009]; atrioventricular canal morphogenesis [GO:1905222]; BMP signaling pathway [GO:0030509]; bone development [GO:0060348]; branching involved in blood vessel morphogenesis [GO:0001569]; cardiac atrium morphogenesis [GO:0003209]; cardiac ventricle morphogenesis [GO:0003208]; cell adhesion [GO:0007155]; cell chem…
O75131	CPNE3_HUMAN	Copine-3	CPNE3	9	17	24.7366	24.4478	24.1554	23.7248	23.2569	22.987	O75131	FUNCTION: Calcium-dependent phospholipid-binding protein that plays a role in ERBB2-mediated tumor cell migration in response to growth factor heregulin stimulation (PubMed:20010870). {ECO:0000269|PubMed:20010870}.	cellular response to calcium ion [GO:0071277]; cellular response to growth factor stimulus [GO:0071363]; ERBB2 signaling pathway [GO:0038128]; glycerophospholipid biosynthetic process [GO:0046474]; lipid metabolic process [GO:0006629]; neutrophil degranulation [GO:0043312]; positive regulation of cell migration [GO:0030335]; vesicle-mediated transport [GO:0016192]
Q12913	PTPRJ_HUMAN	Receptor-type tyrosine-protein phosphatase eta	PTPRJ	8	18	22.0624	22.7697	22.4801	23.2213	23.4639	23.1649	Q12913	FUNCTION: Tyrosine phosphatase which dephosphorylates or contributes to the dephosphorylation of CTNND1, FLT3, PDGFRB, MET, RET (variant MEN2A), KDR, LYN, SRC, MAPK1, MAPK3, EGFR, TJP1, OCLN, PIK3R1 and PIK3R2. Plays a role in cell adhesion, migration, proliferation and differentiation. Involved in vascular development. Regulator of macrophage adhesion and spreading. Positively affects cell-matri…	B cell differentiation [GO:0030183]; calcium-mediated signaling using intracellular calcium source [GO:0035584]; contact inhibition [GO:0060242]; negative regulation of cell growth [GO:0030308]; negative regulation of cell migration [GO:0030336]; negative regulation of cell population proliferation [GO:0008285]; negative regulation of epidermal growth factor receptor signaling pathway [GO:0042059…
Q9H4A3	WNK1_HUMAN	Serine/threonine-protein kinase WNK1	WNK1	5	13	21.9169	22.4898	22.6497	23.1984	23.2016	23.791	Q9H4A3	FUNCTION: Serine/threonine kinase which plays an important role in the regulation of electrolyte homeostasis, cell signaling, survival, and proliferation. Acts as an activator and inhibitor of sodium-coupled chloride cotransporters and potassium-coupled chloride cotransporters respectively. Activates SCNN1A, SCNN1B, SCNN1D and SGK1. Controls sodium and chloride ion transport by inhibiting the act…	cellular response to calcium ion [GO:0071277]; cellular response to chemokine [GO:1990869]; chemokine (C-C motif) ligand 21 signaling pathway [GO:0038116]; intracellular signal transduction [GO:0035556]; ion homeostasis [GO:0050801]; ion transport [GO:0006811]; lymphocyte migration into lymph node [GO:0097022]; negative regulation of cell-cell adhesion mediated by integrin [GO:0033633]; negative …
Q99426	TBCB_HUMAN	Tubulin-folding cofactor B	TBCB	4	8	25.2749	24.7152	23.8351	23.3035	23.0288	23.1786	Q99426	FUNCTION: Binds to alpha-tubulin folding intermediates after their interaction with cytosolic chaperonin in the pathway leading from newly synthesized tubulin to properly folded heterodimer (PubMed:9265649). Involved in regulation of tubulin heterodimer dissociation. May function as a negative regulator of axonal growth (By similarity). {ECO:0000250|UniProtKB:Q9D1E6, ECO:0000269|PubMed:9265649}.	cell differentiation [GO:0030154]; nervous system development [GO:0007399]
O43491	E41L2_HUMAN	Band 4.1-like protein 2	EPB41L2	8	15	23.6509	23.6885	23.6749	23.3479	23.1782	22.9043	O43491	FUNCTION: Required for dynein-dynactin complex and NUMA1 recruitment at the mitotic cell cortex during anaphase (PubMed:23870127). {ECO:0000269|PubMed:23870127}.	actomyosin structure organization [GO:0031032]; cell cycle [GO:0007049]; cell division [GO:0051301]; cortical actin cytoskeleton organization [GO:0030866]; positive regulation of protein localization to cell cortex [GO:1904778]
Q15334	L2GL1_HUMAN	Lethal(2) giant larvae protein homolog 1	LLGL1	9	26	24.0677	23.8181	23.8395	22.7191	23.2419	23.1701	Q15334	FUNCTION: Cortical cytoskeleton protein found in a complex involved in maintaining cell polarity and epithelial integrity. Involved in the regulation of mitotic spindle orientation, proliferation, differentiation and tissue organization of neuroepithelial cells. Involved in axonogenesis through RAB10 activation thereby regulating vesicular membrane trafficking toward the axonal plasma membrane. {…	axonogenesis [GO:0007409]; cortical actin cytoskeleton organization [GO:0030866]; establishment of spindle orientation [GO:0051294]; exocytosis [GO:0006887]; Golgi to plasma membrane transport [GO:0006893]; protein-containing complex assembly [GO:0065003]; regulation of establishment or maintenance of cell polarity [GO:0032878]; regulation of Notch signaling pathway [GO:0008593]
P27361	MK03_HUMAN	Mitogen-activated protein kinase 3	MAPK3	6	10	24.5764	24.3216	23.7026	23.4779	23.0944	23.1377	P27361	FUNCTION: Serine/threonine kinase which acts as an essential component of the MAP kinase signal transduction pathway. MAPK1/ERK2 and MAPK3/ERK1 are the 2 MAPKs which play an important role in the MAPK/ERK cascade. They participate also in a signaling cascade initiated by activated KIT and KITLG/SCF. Depending on the cellular context, the MAPK/ERK cascade mediates diverse biological functions such…	activation of MAPK activity [GO:0000187]; activation of MAPKK activity [GO:0000186]; aging [GO:0007568]; apoptotic process [GO:0006915]; arachidonic acid metabolic process [GO:0019369]; axon guidance [GO:0007411]; Bergmann glial cell differentiation [GO:0060020]; BMP signaling pathway [GO:0030509]; cardiac neural crest cell development involved in heart development [GO:0061308]; cartilage develop…
O00267	SPT5H_HUMAN	Transcription elongation factor SPT5	SUPT5H	8	21	23.4174	23.9414	23.9446	22.8525	23.2147	23.1226	O00267	FUNCTION: Component of the DRB sensitivity-inducing factor complex (DSIF complex), which regulates mRNA processing and transcription elongation by RNA polymerase II. DSIF positively regulates mRNA capping by stimulating the mRNA guanylyltransferase activity of RNGTT/CAP1A. DSIF also acts cooperatively with the negative elongation factor complex (NELF complex) to enhance transcriptional pausing at…	7-methylguanosine mRNA capping [GO:0006370]; negative regulation of DNA-templated transcription, elongation [GO:0032785]; negative regulation of mRNA polyadenylation [GO:1900364]; negative regulation of transcription by RNA polymerase II [GO:0000122]; positive regulation of DNA-templated transcription, elongation [GO:0032786]; positive regulation of macroautophagy [GO:0016239]; positive regulatio…
Q96P11	NSUN5_HUMAN	Probable 28S rRNA (cytosine-C(5))-methyltransferase	NSUN5	4	8	23.724	23.5532	23.7534	22.9257	23.2781	23.0734	Q96P11	FUNCTION: S-adenosyl-L-methionine-dependent methyltransferase that specifically methylates the C(5) position of cytosine 3782 in 28S rRNA. {ECO:0000305|PubMed:23913415}.	rRNA base methylation [GO:0070475]
Q96T51	RUFY1_HUMAN	RUN and FYVE domain-containing protein 1	RUFY1	8	22	24.5358	23.8883	23.8507	23.0705	23.2778	23.0374	Q96T51	FUNCTION: Binds phospholipid vesicles containing phosphatidylinositol 3-phosphate and participates in early endosomal trafficking. {ECO:0000269|PubMed:14617813}.	endocytosis [GO:0006897]; phosphatidylinositol biosynthetic process [GO:0006661]; protein transport [GO:0015031]; regulation of endocytosis [GO:0030100]; small GTPase mediated signal transduction [GO:0007264]
Q01968	OCRL_HUMAN	Inositol polyphosphate 5-phosphatase OCRL-1	OCRL	7	17	23.8658	23.4089	23.6163	22.7229	23.0756	23.0491	Q01968	FUNCTION: Converts phosphatidylinositol 4,5-bisphosphate to phosphatidylinositol 4-phosphate. Also converts inositol 1,4,5-trisphosphate to inositol 1,4-bisphosphate and inositol 1,3,4,5-tetrakisphosphate to inositol 1,3,4-trisphosphate (PubMed:25869668, PubMed:7761412, PubMed:9430698). May function in lysosomal membrane trafficking by regulating the specific pool of phosphatidylinositol 4,5-bisp…	cilium assembly [GO:0060271]; inositol phosphate dephosphorylation [GO:0046855]; inositol phosphate metabolic process [GO:0043647]; in utero embryonic development [GO:0001701]; lipid metabolic process [GO:0006629]; membrane organization [GO:0061024]; phosphatidylinositol biosynthetic process [GO:0006661]; phosphatidylinositol dephosphorylation [GO:0046856]; regulation of GTPase activity [GO:00430…
P11802	CDK4_HUMAN	Cyclin-dependent kinase 4	CDK4	3	5	24.8402	24.2945	23.4372	22.8554	22.8863	23.0598	P11802	FUNCTION: Ser/Thr-kinase component of cyclin D-CDK4 (DC) complexes that phosphorylate and inhibit members of the retinoblastoma (RB) protein family including RB1 and regulate the cell-cycle during G(1)/S transition. Phosphorylation of RB1 allows dissociation of the transcription factor E2F from the RB/E2F complexes and the subsequent transcription of E2F target genes which are responsible for the…	adipose tissue development [GO:0060612]; animal organ regeneration [GO:0031100]; cell division [GO:0051301]; cellular response to insulin stimulus [GO:0032869]; cellular response to interleukin-4 [GO:0071353]; cellular response to ionomycin [GO:1904637]; cellular response to lipopolysaccharide [GO:0071222]; cellular response to phorbol 13-acetate 12-myristate [GO:1904628]; circadian rhythm [GO:00…
P19367	HXK1_HUMAN	Hexokinase-1	HK1	11	20	24.6761	24.1608	24.2417	22.8858	22.9078	22.8198	P19367		canonical glycolysis [GO:0061621]; carbohydrate phosphorylation [GO:0046835]; cellular glucose homeostasis [GO:0001678]; establishment of protein localization to mitochondrion [GO:0072655]; glycolytic process [GO:0006096]; maintenance of protein location in mitochondrion [GO:0072656]; positive regulation of cytokine secretion involved in immune response [GO:0002741]; positive regulation of interl…
Q96D46	NMD3_HUMAN	60S ribosomal export protein NMD3	NMD3	5	14	24.9288	24.0917	23.8823	23.0415	22.8179	22.8358	Q96D46	FUNCTION: Acts as an adapter for the XPO1/CRM1-mediated export of the 60S ribosomal subunit. {ECO:0000269|PubMed:12724356, ECO:0000269|PubMed:12773398}.	positive regulation of protein binding [GO:0032092]; positive regulation of protein localization to nucleolus [GO:1904751]; positive regulation of RNA biosynthetic process [GO:1902680]; ribosomal large subunit export from nucleus [GO:0000055]
Q9NVE7	PANK4_HUMAN	Pantothenate kinase 4	PANK4	6	14	23.9423	23.5665	23.6875	22.8282	22.973	22.7923	Q9NVE7	FUNCTION: Plays a role in the physiological regulation of the intracellular CoA concentration (By similarity). The phosphatase activity shows preference for normal or oxidatively damaged intermediates of 4'-phosphopantetheine, which provides strong indirect evidence that the phosphatase activity pre-empts damage in the CoA pathway (PubMed:27322068). Hydrolyzing excess 4'-phosphopantetheine could …	coenzyme A biosynthetic process [GO:0015937]
Q9NYL2	M3K20_HUMAN	Mitogen-activated protein kinase kinase kinase MLT	ZAK	8	17	24.0592	23.6772	23.92	22.3847	22.8135	22.8333	Q9NYL2	FUNCTION: Stress-activated component of a protein kinase signal transduction cascade. Regulates the JNK and p38 pathways. Part of a signaling cascade that begins with the activation of the adrenergic receptor ADRA1B and leads to the activation of MAPK14. Pro-apoptotic. Role in regulation of S and G2 cell cycle checkpoint by direct phosphorylation of CHEK2 (PubMed:10924358, PubMed:11836244, PubMed…	activation of JUN kinase activity [GO:0007257]; activation of MAPKK activity [GO:0000186]; cell cycle arrest [GO:0007050]; cell death [GO:0008219]; cell differentiation [GO:0030154]; cell population proliferation [GO:0008283]; cellular response to gamma radiation [GO:0071480]; cytoskeleton organization [GO:0007010]; DNA damage checkpoint [GO:0000077]; embryonic digit morphogenesis [GO:0042733]; l…
Q8N0X7	SPART_HUMAN	Spartin	SPG20	5	19	23.6875	23.7882	23.59	22.786	22.809	22.9913	Q8N0X7	FUNCTION: May be implicated in endosomal trafficking, or microtubule dynamics, or both. Participates in cytokinesis (PubMed:20719964). {ECO:0000269|PubMed:20719964}.	abscission [GO:0009838]; adipose tissue development [GO:0060612]; cell division [GO:0051301]; lipid droplet organization [GO:0034389]; negative regulation of BMP signaling pathway [GO:0030514]; negative regulation of collateral sprouting in absence of injury [GO:0048698]; neuromuscular process [GO:0050905]; regulation of mitochondrial membrane potential [GO:0051881]
Q8N556	AFAP1_HUMAN	Actin filament-associated protein 1	AFAP1	4	13	23.3977	23.4564	23.1958	22.4782	22.7816	22.8716	Q8N556	FUNCTION: Can cross-link actin filaments into both network and bundle structures (By similarity). May modulate changes in actin filament integrity and induce lamellipodia formation. May function as an adapter molecule that links other proteins, such as SRC and PKC to the actin cytoskeleton. Seems to play a role in the development and progression of prostate adenocarcinoma by regulating cell-matri…	regulation of cytoskeleton organization [GO:0051493]; regulation of signal transduction [GO:0009966]
Q9UHN6	CEIP2_HUMAN	Transmembrane protein 2	TMEM2	10	19	24.67	24.4603	24.3324	22.6352	22.701	22.7498	Q9UHN6	FUNCTION: Cell surface hyaluronidase that mediates the initial cleavage of extracellular high-molecular-weight hyaluronan into intermediate-size hyaluronan of approximately 5 kDa fragments (PubMed:28246172). Acts as a regulator of angiogenesis and heart morphogenesis by mediating degradation of extracellular hyaluronan, thereby regulating VEGF signaling (By similarity). Is very specific to hyalur…	angiogenesis [GO:0001525]; hyaluronan catabolic process [GO:0030214]; regulation of sprouting angiogenesis [GO:1903670]
P04183	KITH_HUMAN	Thymidine kinase, cytosolic	TK1	2	3	23.5744	23.6723	23.2788	22.6554	NaN	22.8093	P04183		DNA biosynthetic process [GO:0071897]; DNA metabolic process [GO:0006259]; nucleobase-containing compound metabolic process [GO:0006139]; protein homotetramerization [GO:0051289]; pyrimidine nucleoside salvage [GO:0043097]; thymidine metabolic process [GO:0046104]
P35222	CTNB1_HUMAN	Catenin beta-1	CTNNB1	9	16	23.1221	22.9696	23.2388	22.6233	22.6821	22.653	P35222	FUNCTION: Key downstream component of the canonical Wnt signaling pathway. In the absence of Wnt, forms a complex with AXIN1, AXIN2, APC, CSNK1A1 and GSK3B that promotes phosphorylation on N-terminal Ser and Thr residues and ubiquitination of CTNNB1 via BTRC and its subsequent degradation by the proteasome. In the presence of Wnt ligand, CTNNB1 is not ubiquitinated and accumulates in the nucleus,…	adherens junction assembly [GO:0034333]; androgen receptor signaling pathway [GO:0030521]; anterior/posterior axis specification [GO:0009948]; beta-catenin destruction complex disassembly [GO:1904886]; beta-catenin-TCF complex assembly [GO:1904837]; bone resorption [GO:0045453]; branching involved in blood vessel morphogenesis [GO:0001569]; branching involved in ureteric bud morphogenesis [GO:000…
Q6DD88	ATLA3_HUMAN	Atlastin-3	ATL3	4	11	23.7441	24.1431	23.9305	22.8999	22.6389	21.6154	Q6DD88	FUNCTION: GTPase tethering membranes through formation of trans-homooligomers and mediating homotypic fusion of endoplasmic reticulum membranes. Functions in endoplasmic reticulum tubular network biogenesis (PubMed:18270207, PubMed:19665976, PubMed:27619977). {ECO:0000269|PubMed:18270207, ECO:0000269|PubMed:19665976, ECO:0000269|PubMed:27619977}.	endoplasmic reticulum organization [GO:0007029]; Golgi organization [GO:0007030]; positive regulation of endoplasmic reticulum tubular network organization [GO:1903373]; protein homooligomerization [GO:0051260]
Q7Z3C6	ATG9A_HUMAN	Autophagy-related protein 9A	ATG9A	6	20	23.7954	23.6802	23.7444	22.5082	22.6221	22.6711	Q7Z3C6	FUNCTION: Involved in autophagy and cytoplasm to vacuole transport (Cvt) vesicle formation. Plays a key role in the organization of the preautophagosomal structure/phagophore assembly site (PAS), the nucleating site for formation of the sequestering vesicle. Cycles between a juxta-nuclear trans-Golgi network compartment and late endosomes. Nutrient starvation induces accumulation on autophagosome…	autophagosome assembly [GO:0000045]; autophagy of mitochondrion [GO:0000422]; late nucleophagy [GO:0044805]; protein localization to phagophore assembly site [GO:0034497]; protein transport [GO:0015031]
P78417	GSTO1_HUMAN	Glutathione S-transferase omega-1	GSTO1	2	2	23.3824	23.1805	23.0811	22.6167	22.3889	22.8144	P78417	FUNCTION: Exhibits glutathione-dependent thiol transferase and dehydroascorbate reductase activities. Has S-(phenacyl)glutathione reductase activity. Has also glutathione S-transferase activity. Participates in the biotransformation of inorganic arsenic and reduces monomethylarsonic acid (MMA) and dimethylarsonic acid. {ECO:0000269|PubMed:10783391, ECO:0000269|PubMed:11511179, ECO:0000269|PubMed:…	cellular response to arsenic-containing substance [GO:0071243]; glutathione derivative biosynthetic process [GO:1901687]; interleukin-12-mediated signaling pathway [GO:0035722]; L-ascorbic acid metabolic process [GO:0019852]; methylation [GO:0032259]; negative regulation of ryanodine-sensitive calcium-release channel activity [GO:0060315]; oxidation-reduction process [GO:0055114]; positive regula…
Q15386	UBE3C_HUMAN	Ubiquitin-protein ligase E3C	UBE3C	6	15	23.9304	23.3818	23.1577	22.5852	22.5565	22.9773	Q15386	FUNCTION: E3 ubiquitin-protein ligase that accepts ubiquitin from the E2 ubiquitin-conjugating enzyme UBE2D1 in the form of a thioester and then directly transfers the ubiquitin to targeted substrates. Can assemble unanchored poly-ubiquitin chains in either 'Lys-29'- or 'Lys-48'-linked polyubiquitin chains. Has preference for 'Lys-48' linkages. It can target itself for ubiquitination in vitro and…	protein polyubiquitination [GO:0000209]; ubiquitin-dependent protein catabolic process [GO:0006511]
Q14566	MCM6_HUMAN	DNA replication licensing factor MCM6	MCM6	5	12	23.6356	23.7109	23.7064	22.5452	22.3557	22.5767	Q14566	FUNCTION: Acts as component of the MCM2-7 complex (MCM complex) which is the putative replicative helicase essential for 'once per cell cycle' DNA replication initiation and elongation in eukaryotic cells. The active ATPase sites in the MCM2-7 ring are formed through the interaction surfaces of two neighboring subunits such that a critical structure of a conserved arginine finger motif is provide…	DNA replication [GO:0006260]; DNA replication initiation [GO:0006270]; DNA unwinding involved in DNA replication [GO:0006268]; double-strand break repair via break-induced replication [GO:0000727]; G1/S transition of mitotic cell cycle [GO:0000082]; mitotic DNA replication [GO:1902969]; pre-replicative complex assembly involved in nuclear cell cycle DNA replication [GO:0006267]
Q7Z3U7	MON2_HUMAN	Protein MON2 homolog	MON2	7	11	22.8889	22.9482	23.0893	22.4869	22.5862	22.5092	Q7Z3U7	FUNCTION: May be required for traffic between late Golgi and early endosomes. {ECO:0000250}.	Golgi to endosome transport [GO:0006895]; protein transport [GO:0015031]
O43156	TTI1_HUMAN	TELO2-interacting protein 1 homolog	TTI1	4	14	23.6119	23.1581	23.0606	22.0652	22.4793	22.7714	O43156	FUNCTION: Regulator of the DNA damage response (DDR). Part of the TTT complex that is required to stabilize protein levels of the phosphatidylinositol 3-kinase-related protein kinase (PIKK) family proteins. The TTT complex is involved in the cellular resistance to DNA damage stresses, like ionizing radiation (IR), ultraviolet (UV) and mitomycin C (MMC). Together with the TTT complex and HSP90 may…	regulation of TOR signaling [GO:0032006]
P33993	MCM7_HUMAN	DNA replication licensing factor MCM7	MCM7	8	14	23.3728	23.5695	23.5371	22.5279	22.4299	22.4623	P33993	FUNCTION: Acts as component of the MCM2-7 complex (MCM complex) which is the putative replicative helicase essential for 'once per cell cycle' DNA replication initiation and elongation in eukaryotic cells. The active ATPase sites in the MCM2-7 ring are formed through the interaction surfaces of two neighboring subunits such that a critical structure of a conserved arginine finger motif is provide…	cell population proliferation [GO:0008283]; cellular response to DNA damage stimulus [GO:0006974]; cellular response to epidermal growth factor stimulus [GO:0071364]; cellular response to xenobiotic stimulus [GO:0071466]; DNA replication [GO:0006260]; DNA replication initiation [GO:0006270]; DNA strand elongation involved in DNA replication [GO:0006271]; DNA unwinding involved in DNA replication …
Q8TCY9	URGCP_HUMAN	Up-regulator of cell proliferation	URGCP	7	12	23.5084	23.399	23.2935	22.1694	22.4386	22.5314	Q8TCY9	FUNCTION: May be involved in cell cycle progression through the regulation of cyclin D1 expression. May participate in the development of hepatocellular carcinoma (HCC) by promoting hepatocellular growth and survival. May play an important role in development of gastric cancer. {ECO:0000269|PubMed:12082552, ECO:0000269|PubMed:17217616}.	cell cycle [GO:0007049]
P23919	KTHY_HUMAN	Thymidylate kinase	DTYMK	8	13	25.1949	25.3882	25.277	22.4602	22.3728	NaN	P23919	FUNCTION: Catalyzes the conversion of dTMP to dTDP.	cellular response to growth factor stimulus [GO:0071363]; dTDP biosynthetic process [GO:0006233]; dTTP biosynthetic process [GO:0006235]; dUDP biosynthetic process [GO:0006227]; myoblast differentiation [GO:0045445]; nucleobase-containing small molecule interconversion [GO:0015949]; response to cadmium ion [GO:0046686]; response to estrogen [GO:0043627]; thymidine biosynthetic process [GO:0046105]
P55786	PSA_HUMAN	Puromycin-sensitive aminopeptidase	NPEPPS	7	13	23.9818	23.4867	22.7038	22.468	22.0603	22.338	P55786	FUNCTION: Aminopeptidase with broad substrate specificity for several peptides. Involved in proteolytic events essential for cell growth and viability. May act as regulator of neuropeptide activity. Plays a role in the antigen-processing pathway for MHC class I molecules. Involved in the N-terminal trimming of cytotoxic T-cell epitope precursors. Digests the poly-Q peptides found in many cellular…	cellular response to hypoxia [GO:0071456]; peptide catabolic process [GO:0043171]; positive regulation of protein targeting to mitochondrion [GO:1903955]; protein polyubiquitination [GO:0000209]; proteolysis [GO:0006508]
Q15942	ZYX_HUMAN	Zyxin	ZYX	5	7	23.8953	23.414	22.7926	22.2952	22.3381	22.1895	Q15942	FUNCTION: Adhesion plaque protein. Binds alpha-actinin and the CRP protein. Important for targeting TES and ENA/VASP family members to focal adhesions and for the formation of actin-rich structures. May be a component of a signal transduction pathway that mediates adhesion-stimulated changes in gene expression (By similarity). {ECO:0000250}.	cell-cell signaling [GO:0007267]; cell-matrix adhesion [GO:0007160]; cellular response to interferon-gamma [GO:0071346]; integrin-mediated signaling pathway [GO:0007229]; regulation of inflammatory response [GO:0050727]; signal transduction [GO:0007165]; stress fiber assembly [GO:0043149]; transforming growth factor beta receptor signaling pathway [GO:0007179]; viral process [GO:0016032]
P23142	FBLN1_HUMAN	Fibulin-1	FBLN1	6	16	22.108	21.496	21.6432	23.9409	24.293	24.634	P23142	FUNCTION: Incorporated into fibronectin-containing matrix fibers. May play a role in cell adhesion and migration along protein fibers within the extracellular matrix (ECM). Could be important for certain developmental processes and contribute to the supramolecular organization of ECM architecture, in particular to those of basement membranes. Has been implicated in a role in cellular transformati…	blood coagulation, fibrin clot formation [GO:0072378]; embryo implantation [GO:0007566]; extracellular matrix organization [GO:0030198]; negative regulation of cell adhesion [GO:0007162]; negative regulation of cell motility [GO:2000146]; negative regulation of ERK1 and ERK2 cascade [GO:0070373]; negative regulation of protein phosphorylation [GO:0001933]; negative regulation of stem cell prolife…
P0CW18	PRS56_HUMAN	Serine protease 56	PRSS56	4	16	21.2938	21.9271	20.9623	24.0495	23.9849	23.9275	P0CW18	FUNCTION: Serine protease required during eye development. {ECO:0000269|PubMed:21397065}.	camera-type eye development [GO:0043010]; proteolysis [GO:0006508]
Q9HCC0	MCCB_HUMAN	Methylcrotonoyl-CoA carboxylase beta chain, mitochondrial	MCCC2	5	11	22.4581	21.9349	21.669	24	23.732	23.6746	Q9HCC0	FUNCTION: Carboxyltransferase subunit of the 3-methylcrotonyl-CoA carboxylase, an enzyme that catalyzes the conversion of 3-methylcrotonyl-CoA to 3-methylglutaconyl-CoA, a critical step for leucine and isovaleric acid catabolism. {ECO:0000269|PubMed:17360195}.	biotin metabolic process [GO:0006768]; branched-chain amino acid catabolic process [GO:0009083]; coenzyme A metabolic process [GO:0015936]; leucine catabolic process [GO:0006552]; protein heterooligomerization [GO:0051291]
Q86UP2	KTN1_HUMAN	Kinectin	KTN1	6	15	21.8464	22.0205	22.2777	22.9434	23.5795	23.5311	Q86UP2	FUNCTION: Receptor for kinesin thus involved in kinesin-driven vesicle motility. Accumulates in integrin-based adhesion complexes (IAC) upon integrin aggregation by fibronectin.	cellular protein metabolic process [GO:0044267]; microtubule-based movement [GO:0007018]; post-translational protein modification [GO:0043687]
Q9Y6G9	DC1L1_HUMAN	Cytoplasmic dynein 1 light intermediate chain 1	DYNC1LI1	3	8	21.6476	20.7269	21.4377	23.3597	23.4056	23.4886	Q9Y6G9	FUNCTION: Acts as one of several non-catalytic accessory components of the cytoplasmic dynein 1 complex that are thought to be involved in linking dynein to cargos and to adapter proteins that regulate dynein function. Cytoplasmic dynein 1 acts as a motor for the intracellular retrograde motility of vesicles and organelles along microtubules. May play a role in binding dynein to membranous organe…	antigen processing and presentation of exogenous peptide antigen via MHC class II [GO:0019886]; cell cycle [GO:0007049]; cell division [GO:0051301]; endoplasmic reticulum to Golgi vesicle-mediated transport [GO:0006888]; microtubule-based movement [GO:0007018]; microtubule cytoskeleton organization [GO:0000226]; neutrophil degranulation [GO:0043312]; positive regulation of mitotic cell cycle spin…
Q6QNY0	BL1S3_HUMAN	Biogenesis of lysosome-related organelles complex 1 subunit 3	BLOC1S3	2	7	22.0667	22.1759	21.994	23.2557	23.1169	22.7152	Q6QNY0	FUNCTION: Component of the BLOC-1 complex, a complex that is required for normal biogenesis of lysosome-related organelles (LRO), such as platelet dense granules and melanosomes. In concert with the AP-3 complex, the BLOC-1 complex is required to target membrane protein cargos into vesicles assembled at cell bodies for delivery into neurites and nerve terminals. The BLOC-1 complex, in association…	anterograde axonal transport [GO:0008089]; anterograde synaptic vesicle transport [GO:0048490]; endosome to melanosome transport [GO:0035646]; eye development [GO:0001654]; melanosome organization [GO:0032438]; melanosome transport [GO:0032402]; neuron projection development [GO:0031175]; pigmentation [GO:0043473]; platelet activation [GO:0030168]; platelet dense granule organization [GO:0060155]…
Q07065	CKAP4_HUMAN	Cytoskeleton-associated protein 4	CKAP4	4	11	21.9216	21.7302	22.1791	23.4801	23.0404	22.604	Q07065	FUNCTION: High-affinity epithelial cell surface receptor for APF.; FUNCTION: Mediates the anchoring of the endoplasmic reticulum to microtubules.	cellular protein metabolic process [GO:0044267]; neutrophil degranulation [GO:0043312]; post-translational protein modification [GO:0043687]
Q96RQ3	MCCA_HUMAN	Methylcrotonoyl-CoA carboxylase subunit alpha, mitochondrial	MCCC1	3	8	21.8866	21.2027	21.0346	22.7871	23.2545	22.9581	Q96RQ3	FUNCTION: Biotin-attachment subunit of the 3-methylcrotonyl-CoA carboxylase, an enzyme that catalyzes the conversion of 3-methylcrotonyl-CoA to 3-methylglutaconyl-CoA, a critical step for leucine and isovaleric acid catabolism. {ECO:0000269|PubMed:17360195}.	biotin metabolic process [GO:0006768]; branched-chain amino acid catabolic process [GO:0009083]; leucine catabolic process [GO:0006552]; protein heterooligomerization [GO:0051291]
P52701	MSH6_HUMAN	DNA mismatch repair protein Msh6	MSH6	6	13	22.2528	22.015	22.0348	22.6537	22.5746	22.709	P52701	FUNCTION: Component of the post-replicative DNA mismatch repair system (MMR). Heterodimerizes with MSH2 to form MutS alpha, which binds to DNA mismatches thereby initiating DNA repair. When bound, MutS alpha bends the DNA helix and shields approximately 20 base pairs, and recognizes single base mismatches and dinucleotide insertion-deletion loops (IDL) in the DNA. After mismatch binding, forms a …	determination of adult lifespan [GO:0008340]; DNA repair [GO:0006281]; interstrand cross-link repair [GO:0036297]; intrinsic apoptotic signaling pathway [GO:0097193]; intrinsic apoptotic signaling pathway in response to DNA damage [GO:0008630]; isotype switching [GO:0045190]; maintenance of DNA repeat elements [GO:0043570]; meiotic mismatch repair [GO:0000710]; mismatch repair [GO:0006298]; negat…
Q5VZK9	CARL1_HUMAN	Leucine-rich repeat-containing protein 16A	LRRC16A	6	15	22.019	22.2101	22.1045	22.6065	22.5661	22.6852	Q5VZK9	FUNCTION: Cell membrane-cytoskeleton-associated protein that plays a role in the regulation of actin polymerization at the barbed end of actin filaments. Prevents F-actin heterodimeric capping protein (CP) activity at the leading edges of migrating cells, and hence generates uncapped barbed ends and enhances actin polymerization, however, seems unable to nucleate filaments (PubMed:16054028). Play…	actin filament network formation [GO:0051639]; actin filament organization [GO:0007015]; barbed-end actin filament uncapping [GO:0051638]; blood coagulation [GO:0007596]; cell migration [GO:0016477]; lamellipodium assembly [GO:0030032]; macropinocytosis [GO:0044351]; negative regulation of barbed-end actin filament capping [GO:2000813]; positive regulation of actin filament polymerization [GO:003…
Q8IXB1	DJC10_HUMAN	DnaJ homolog subfamily C member 10	DNAJC10	3	5	21.8978	21.6264	21.6808	22.5924	22.6409	22.5012	Q8IXB1	FUNCTION: Endoplasmic reticulum disulfide reductase involved both in the correct folding of proteins and degradation of misfolded proteins. Required for efficient folding of proteins in the endoplasmic reticulum by catalyzing the removal of non-native disulfide bonds formed during the folding of proteins, such as LDLR. Also involved in endoplasmic reticulum-associated degradation (ERAD) by reduci…	cell redox homeostasis [GO:0045454]; intrinsic apoptotic signaling pathway in response to endoplasmic reticulum stress [GO:0070059]; negative regulation of protein phosphorylation [GO:0001933]; positive regulation of ATPase activity [GO:0032781]; protein folding in endoplasmic reticulum [GO:0034975]; response to endoplasmic reticulum stress [GO:0034976]; ubiquitin-dependent ERAD pathway [GO:00304…
Q8N122	RPTOR_HUMAN	Regulatory-associated protein of mTOR	RPTOR	5	6	21.7857	21.7312	21.7114	22.2355	22.5886	22.4561	Q8N122	FUNCTION: Involved in the control of the mammalian target of rapamycin complex 1 (mTORC1) activity which regulates cell growth and survival, and autophagy in response to nutrient and hormonal signals; functions as a scaffold for recruiting mTORC1 substrates. mTORC1 is activated in response to growth factors or amino acids. Growth factor-stimulated mTORC1 activation involves a AKT1-mediated phosph…	cell cycle arrest [GO:0007050]; cellular response to amino acid stimulus [GO:0071230]; cellular response to leucine [GO:0071233]; cellular response to nutrient levels [GO:0031669]; cellular response to starvation [GO:0009267]; positive regulation of cell growth [GO:0030307]; positive regulation of endothelial cell proliferation [GO:0001938]; positive regulation of G1/S transition of mitotic cell …
Q08378	GOGA3_HUMAN	Golgin subfamily A member 3	GOLGA3	3	6	21.2899	21.6819	21.5184	22.6479	22.3897	22.4244	Q08378	FUNCTION: Golgi auto-antigen; probably involved in maintaining Golgi structure.	intra-Golgi vesicle-mediated transport [GO:0006891]; spermatogenesis [GO:0007283]
O60684;O15131;P52294	IMA7_HUMAN	Importin subunit alpha-7;Importin subunit alpha-6;Importin subunit alpha-5;Importin subunit alpha-5, N-terminally processed	KPNA6;KPNA5;KPNA1	3	5	21.5613	21.3932	21.2939	22.3572	22.3524	NaN	O60684	FUNCTION: Functions in nuclear protein import as an adapter protein for nuclear receptor KPNB1. Binds specifically and directly to substrates containing either a simple or bipartite NLS motif. Docking of the importin/substrate complex to the nuclear pore complex (NPC) is mediated by KPNB1 through binding to nucleoporin FxFG repeats and the complex is subsequently translocated through the pore by …	entry of viral genome into host nucleus through nuclear pore complex via importin [GO:0075506]; evasion or tolerance by virus of host immune response [GO:0030683]; maternal process involved in female pregnancy [GO:0060135]; NLS-bearing protein import into nucleus [GO:0006607]; positive regulation of cytokine production involved in inflammatory response [GO:1900017]; positive regulation of transcr…
O95714	HERC2_HUMAN	E3 ubiquitin-protein ligase HERC2	HERC2	3	6	NaN	21.5411	21.2996	21.9846	22.5055	22.2652	O95714	FUNCTION: E3 ubiquitin-protein ligase that regulates ubiquitin-dependent retention of repair proteins on damaged chromosomes. Recruited to sites of DNA damage in response to ionizing radiation (IR) and facilitates the assembly of UBE2N and RNF8 promoting DNA damage-induced formation of 'Lys-63'-linked ubiquitin chains. Acts as a mediator of binding specificity between UBE2N and RNF8. Involved in …	cellular response to DNA damage stimulus [GO:0006974]; double-strand break repair via nonhomologous end joining [GO:0006303]; intracellular protein transport [GO:0006886]; proteasome-mediated ubiquitin-dependent protein catabolic process [GO:0043161]; protein ubiquitination [GO:0016567]; spermatogenesis [GO:0007283]
Q86TB9	PATL1_HUMAN	Protein PAT1 homolog 1	PATL1	2	5	22.5797	22.5451	22.7805	22.2376	21.9935	22.2974	Q86TB9	FUNCTION: RNA-binding protein involved in deadenylation-dependent decapping of mRNAs, leading to the degradation of mRNAs. Acts as a scaffold protein that connects deadenylation and decapping machinery. Required for cytoplasmic mRNA processing body (P-body) assembly. In case of infection, required for translation and replication of hepatitis C virus (HCV). {ECO:0000269|PubMed:17936923, ECO:000026…	cytoplasmic mRNA processing body assembly [GO:0033962]; deadenylation-dependent decapping of nuclear-transcribed mRNA [GO:0000290]; exonucleolytic catabolism of deadenylated mRNA [GO:0043928]
Q14669	TRIPC_HUMAN	E3 ubiquitin-protein ligase TRIP12	TRIP12	7	17	22.7296	23.1555	23.1953	22.1441	21.9679	22.2181	Q14669	FUNCTION: E3 ubiquitin-protein ligase involved in ubiquitin fusion degradation (UFD) pathway and regulation of DNA repair. Part of the ubiquitin fusion degradation (UFD) pathway, a process that mediates ubiquitination of protein at their N-terminus, regardless of the presence of lysine residues in target proteins. In normal cells, mediates ubiquitination and degradation of isoform p19ARF/ARF of C…	cellular response to DNA damage stimulus [GO:0006974]; DNA repair [GO:0006281]; negative regulation of double-strand break repair [GO:2000780]; negative regulation of histone H2A K63-linked ubiquitination [GO:1901315]; protein polyubiquitination [GO:0000209]; regulation of embryonic development [GO:0045995]; ubiquitin-dependent protein catabolic process [GO:0006511]
P51511	MMP15_HUMAN	Matrix metalloproteinase-15	MMP15	6	15	23.5225	23.1737	23.2954	21.9745	21.7636	21.826	P51511	FUNCTION: Endopeptidase that degrades various components of the extracellular matrix. May activate progelatinase A. {ECO:0000269|PubMed:9461298}.	cellular protein modification process [GO:0006464]; collagen catabolic process [GO:0030574]; endodermal cell differentiation [GO:0035987]; extracellular matrix disassembly [GO:0022617]; extracellular matrix organization [GO:0030198]; proteolysis [GO:0006508]; response to estradiol [GO:0032355]
Q709C8	VP13C_HUMAN	Vacuolar protein sorting-associated protein 13C	VPS13C	4	6	NaN	22.3832	22.3385	21.8092	21.7845	21.7535	Q709C8	FUNCTION: Necessary for proper mitochondrial function and maintenance of mitochondrial transmembrane potential. Involved in the regulation of PINK1/PRKN-mediated mitophagy in response to mitochondrial depolarization. {ECO:0000269|PubMed:26942284}.	Golgi to endosome transport [GO:0006895]; mitochondrion organization [GO:0007005]; negative regulation of parkin-mediated stimulation of mitophagy in response to mitochondrial depolarization [GO:1905090]; protein retention in Golgi apparatus [GO:0045053]; protein targeting to vacuole [GO:0006623]
Q9Y263	PLAP_HUMAN	Phospholipase A-2-activating protein	PLAA	3	9	22.5604	22.4085	22.2384	21.9172	NaN	21.6488	Q9Y263	FUNCTION: Plays a role in protein ubiquitination, sorting and degradation through its association with VCP (PubMed:27753622). Involved in ubiquitin-mediated membrane proteins trafficking to late endosomes in an ESCRT-dependent manner, and hence plays a role in synaptic vesicle recycling (By similarity). May play a role in macroautophagy, regulating for instance the clearance of damaged lysosomes …	cellular response to lipopolysaccharide [GO:0071222]; inflammatory response [GO:0006954]; macroautophagy [GO:0016236]; negative regulation of protein K63-linked ubiquitination [GO:1900045]; phospholipid metabolic process [GO:0006644]; positive regulation of dendrite extension [GO:1903861]; positive regulation of neuron migration [GO:2001224]; positive regulation of phospholipase A2 activity [GO:0…
P45974	UBP5_HUMAN	Ubiquitin carboxyl-terminal hydrolase 5	USP5	4	9	22.4633	22.4086	22.0244	21.6589	21.6391	NaN	P45974	FUNCTION: Cleaves linear and branched multiubiquitin polymers with a marked preference for branched polymers. Involved in unanchored 'Lys-48'-linked polyubiquitin disassembly. Binds linear and 'Lys-63'-linked polyubiquitin with a lower affinity. Knock-down of USP5 causes the accumulation of p53/TP53 and an increase in p53/TP53 transcriptional activity because the unanchored polyubiquitin that acc…	positive regulation of proteasomal ubiquitin-dependent protein catabolic process [GO:0032436]; protein deubiquitination [GO:0016579]; protein K48-linked deubiquitination [GO:0071108]; protein ubiquitination [GO:0016567]; ubiquitin-dependent protein catabolic process [GO:0006511]
Q13043;Q13188	STK4_HUMAN	Serine/threonine-protein kinase 4;Serine/threonine-protein kinase 4 37kDa subunit;Serine/threonine-protein kinase 4 18kDa subunit;Serine/threonine-protein kinase 3;Serine/threonine-protein kinase 3 36kDa subunit;Serine/threonine-protein kinase 3 20kDa subunit	STK4;STK3	4	4	22.5726	23.0223	22.1645	21.7559	21.636	21.5942	Q13043	FUNCTION: Stress-activated, pro-apoptotic kinase which, following caspase-cleavage, enters the nucleus and induces chromatin condensation followed by internucleosomal DNA fragmentation. Key component of the Hippo signaling pathway which plays a pivotal role in organ size control and tumor suppression by restricting proliferation and promoting apoptosis. The core of this pathway is composed of a k…	activation of protein kinase activity [GO:0032147]; apoptotic process [GO:0006915]; branching involved in blood vessel morphogenesis [GO:0001569]; cell differentiation involved in embryonic placenta development [GO:0060706]; cell morphogenesis [GO:0000902]; central nervous system development [GO:0007417]; endocardium development [GO:0003157]; hepatocyte apoptotic process [GO:0097284]; hippo signa…
P19174	PLCG1_HUMAN	1-phosphatidylinositol 4,5-bisphosphate phosphodiesterase gamma-1	PLCG1	6	16	22.1958	22.8221	23.2323	21.6141	21.6223	21.757	P19174	FUNCTION: Mediates the production of the second messenger molecules diacylglycerol (DAG) and inositol 1,4,5-trisphosphate (IP3). Plays an important role in the regulation of intracellular signaling cascades. Becomes activated in response to ligand-mediated activation of receptor-type tyrosine kinases, such as PDGFRA, PDGFRB, FGFR1, FGFR2, FGFR3 and FGFR4. Plays a role in actin reorganization and …	activation of phospholipase C activity [GO:0007202]; axon guidance [GO:0007411]; calcium-mediated signaling [GO:0019722]; cell migration [GO:0016477]; cellular response to epidermal growth factor stimulus [GO:0071364]; epidermal growth factor receptor signaling pathway [GO:0007173]; Fc-epsilon receptor signaling pathway [GO:0038095]; Fc-gamma receptor signaling pathway involved in phagocytosis [G…
O60678	ANM3_HUMAN	Protein arginine N-methyltransferase 3	PRMT3	5	8	22.4664	22.9944	23.6693	21.9341	21.6072	21.1123	O60678	FUNCTION: Methylates (mono and asymmetric dimethylation) the guanidino nitrogens of arginyl residues in some proteins.	histone arginine methylation [GO:0034969]; negative regulation of protein ubiquitination [GO:0031397]; peptidyl-arginine methylation, to asymmetrical-dimethyl arginine [GO:0019919]; protein methylation [GO:0006479]; regulation of transcription, DNA-templated [GO:0006355]
Q13332	PTPRS_HUMAN	Receptor-type tyrosine-protein phosphatase S	PTPRS	8	9	NaN	23.0151	22.8682	21.2073	21.5232	21.4074	Q13332	FUNCTION: Cell surface receptor that binds to glycosaminoglycans, including chondroitin sulfate proteoglycans and heparan sulfate proteoglycan (PubMed:21454754). Binding to chondroitin sulfate and heparan sulfate proteoglycans has opposite effects on PTPRS oligomerization and regulation of neurite outgrowth. Contributes to the inhibition of neurite and axonal outgrowth by chondroitin sulfate prot…	cerebellum development [GO:0021549]; cerebral cortex development [GO:0021987]; corpus callosum development [GO:0022038]; establishment of endothelial intestinal barrier [GO:0090557]; hippocampus development [GO:0021766]; modulation of chemical synaptic transmission [GO:0050804]; negative regulation of axon extension [GO:0030517]; negative regulation of axon regeneration [GO:0048681]; negative reg…
Q5VTE0;P68104	EF1A3_HUMAN	Putative elongation factor 1-alpha-like 3;Elongation factor 1-alpha 1	EEF1A1P5;EEF1A1	14	497	34.3907	34.2704	34.2373	34.1948	34.4475	34.3789	Q5VTE0	FUNCTION: This protein promotes the GTP-dependent binding of aminoacyl-tRNA to the A-site of ribosomes during protein biosynthesis. {ECO:0000250}.	translation [GO:0006412]; translational elongation [GO:0006414]
P63261	ACTG_HUMAN	Actin, cytoplasmic 2;Actin, cytoplasmic 2, N-terminally processed	ACTG1	16	516	33.6423	33.3423	33.0758	32.9819	32.9363	33.1949	P63261	FUNCTION: Actins are highly conserved proteins that are involved in various types of cell motility and are ubiquitously expressed in all eukaryotic cells. {ECO:0000305|PubMed:29581253}.	cell junction assembly [GO:0034329]; cellular response to interferon-gamma [GO:0071346]; ephrin receptor signaling pathway [GO:0048013]; Fc-gamma receptor signaling pathway involved in phagocytosis [GO:0038096]; membrane organization [GO:0061024]; platelet aggregation [GO:0070527]; response to calcium ion [GO:0051592]; response to mechanical stimulus [GO:0009612]; retina homeostasis [GO:0001895];…
P23396	RS3_HUMAN	40S ribosomal protein S3	RPS3	17	237	32.7808	32.4773	32.4535	32.8116	32.717	32.8905	P23396	FUNCTION: Involved in translation as a component of the 40S small ribosomal subunit (PubMed:8706699). Has endonuclease activity and plays a role in repair of damaged DNA (PubMed:7775413). Cleaves phosphodiester bonds of DNAs containing altered bases with broad specificity and cleaves supercoiled DNA more efficiently than relaxed DNA (PubMed:15707971). Displays high binding affinity for 7,8-dihydr…	apoptotic process [GO:0006915]; cell division [GO:0051301]; cellular response to DNA damage stimulus [GO:0006974]; cellular response to hydrogen peroxide [GO:0070301]; cellular response to tumor necrosis factor [GO:0071356]; chromosome segregation [GO:0007059]; DNA damage response, detection of DNA damage [GO:0042769]; DNA repair [GO:0006281]; negative regulation of DNA repair [GO:0045738]; negat…
P62701	RS4X_HUMAN	40S ribosomal protein S4, X isoform	RPS4X	15	154	32.1521	31.9377	32.15	32.1835	32.3702	32.6376	P62701		multicellular organism development [GO:0007275]; nuclear-transcribed mRNA catabolic process, nonsense-mediated decay [GO:0000184]; positive regulation of cell population proliferation [GO:0008284]; positive regulation of translation [GO:0045727]; SRP-dependent cotranslational protein targeting to membrane [GO:0006614]; translation [GO:0006412]; translational initiation [GO:0006413]; viral transcr…
P13639	EF2_HUMAN	Elongation factor 2	EEF2	46	894	32.8948	32.4849	32.4114	31.7624	32.1525	32.2321	P13639	FUNCTION: Catalyzes the GTP-dependent ribosomal translocation step during translation elongation. During this step, the ribosome changes from the pre-translocational (PRE) to the post-translocational (POST) state as the newly formed A-site-bound peptidyl-tRNA and P-site-bound deacylated tRNA move to the P and E sites, respectively. Catalyzes the coordinated movement of the two tRNA molecules, the…	aging [GO:0007568]; cellular response to brain-derived neurotrophic factor stimulus [GO:1990416]; glial cell proliferation [GO:0014009]; hematopoietic progenitor cell differentiation [GO:0002244]; neutrophil degranulation [GO:0043312]; positive regulation of cytoplasmic translation [GO:2000767]; positive regulation of translation [GO:0045727]; response to endoplasmic reticulum stress [GO:0034976]…
Q9UQ80	PA2G4_HUMAN	Proliferation-associated protein 2G4	PA2G4	21	271	31.8947	31.8411	31.6942	32.0364	31.9695	32.5817	Q9UQ80	FUNCTION: May play a role in a ERBB3-regulated signal transduction pathway. Seems be involved in growth regulation. Acts a corepressor of the androgen receptor (AR) and is regulated by the ERBB3 ligand neuregulin-1/heregulin (HRG). Inhibits transcription of some E2F1-regulated promoters, probably by recruiting histone acetylase (HAT) activity. Binds RNA. Associates with 28S, 18S and 5.8S mature r…	negative regulation of apoptotic process [GO:0043066]; negative regulation of transcription, DNA-templated [GO:0045892]; neutrophil degranulation [GO:0043312]; positive regulation of cell differentiation [GO:0045597]; regulation of translation [GO:0006417]; rRNA processing [GO:0006364]
P06748	NPM_HUMAN	Nucleophosmin	NPM1	13	159	31.1573	32.3267	32.3382	31.8422	32.0603	31.9957	P06748	FUNCTION: Involved in diverse cellular processes such as ribosome biogenesis, centrosome duplication, protein chaperoning, histone assembly, cell proliferation, and regulation of tumor suppressors p53/TP53 and ARF. Binds ribosome presumably to drive ribosome nuclear export. Associated with nucleolar ribonucleoprotein structures and bind single-stranded nucleic acids. Acts as a chaperonin for the …	cell aging [GO:0007569]; cellular response to UV [GO:0034644]; CENP-A containing nucleosome assembly [GO:0034080]; centrosome cycle [GO:0007098]; chromatin remodeling [GO:0006338]; DNA repair [GO:0006281]; intracellular protein transport [GO:0006886]; negative regulation of apoptotic process [GO:0043066]; negative regulation of cell population proliferation [GO:0008285]; negative regulation of ce…
P04406	G3P_HUMAN	Glyceraldehyde-3-phosphate dehydrogenase	GAPDH	11	209	32.1598	32.2813	32.1884	32.0619	31.6697	31.772	P04406	FUNCTION: Has both glyceraldehyde-3-phosphate dehydrogenase and nitrosylase activities, thereby playing a role in glycolysis and nuclear functions, respectively. Participates in nuclear events including transcription, RNA transport, DNA replication and apoptosis. Nuclear functions are probably due to the nitrosylase activity that mediates cysteine S-nitrosylation of nuclear target proteins such a…	antimicrobial humoral immune response mediated by antimicrobial peptide [GO:0061844]; canonical glycolysis [GO:0061621]; cellular response to interferon-gamma [GO:0071346]; defense response to fungus [GO:0050832]; gluconeogenesis [GO:0006094]; glycolytic process [GO:0006096]; killing by host of symbiont cells [GO:0051873]; killing of cells of other organism [GO:0031640]; microtubule cytoskeleton …
P46781	RS9_HUMAN	40S ribosomal protein S9	RPS9	13	45	31.3714	31.6698	31.3705	31.6624	31.579	31.8177	P46781		nuclear-transcribed mRNA catabolic process, nonsense-mediated decay [GO:0000184]; positive regulation of cell population proliferation [GO:0008284]; positive regulation of translational fidelity [GO:0045903]; rRNA processing [GO:0006364]; SRP-dependent cotranslational protein targeting to membrane [GO:0006614]; translation [GO:0006412]; translational initiation [GO:0006413]; viral transcription […
P04075	ALDOA_HUMAN	Fructose-bisphosphate aldolase A	ALDOA	18	163	31.387	31.0724	31.4315	31.5145	31.1594	31.5001	P04075	FUNCTION: Plays a key role in glycolysis and gluconeogenesis. In addition, may also function as scaffolding protein (By similarity). {ECO:0000250}.	actin filament organization [GO:0007015]; ATP biosynthetic process [GO:0006754]; binding of sperm to zona pellucida [GO:0007339]; canonical glycolysis [GO:0061621]; fructose 1,6-bisphosphate metabolic process [GO:0030388]; fructose metabolic process [GO:0006000]; gluconeogenesis [GO:0006094]; glycolytic process [GO:0006096]; muscle cell cellular homeostasis [GO:0046716]; neutrophil degranulation …
P35613	BASI_HUMAN	Basigin	BSG	9	355	30.8737	30.8675	30.8248	31.267	31.3677	31.0221	P35613	FUNCTION: Plays an important role in targeting the monocarboxylate transporters SLC16A1, SLC16A3, SLC16A8, SLC16A11 and SLC16A12 to the plasma membrane (PubMed:21778275). Plays pivotal roles in spermatogenesis, embryo implantation, neural network formation and tumor progression. Stimulates adjacent fibroblasts to produce matrix metalloproteinases (MMPS). Seems to be a receptor for oligomannosidic…	axon guidance [GO:0007411]; cell surface receptor signaling pathway [GO:0007166]; decidualization [GO:0046697]; dendrite self-avoidance [GO:0070593]; embryo implantation [GO:0007566]; extracellular matrix disassembly [GO:0022617]; extracellular matrix organization [GO:0030198]; homophilic cell adhesion via plasma membrane adhesion molecules [GO:0007156]; leukocyte migration [GO:0050900]; odontoge…
Q01650	LAT1_HUMAN	Large neutral amino acids transporter small subunit 1	SLC7A5	8	126	31.0184	30.5603	30.52	31.3931	31.148	31.2268	Q01650	FUNCTION: The heterodimer with SLC3A2 functions as sodium-independent, high-affinity transporter that mediates uptake of large neutral amino acids such as phenylalanine, tyrosine, L-DOPA, leucine, histidine, methionine and tryptophan (PubMed:9751058, PubMed:10049700, PubMed:11557028, PubMed:10391915, PubMed:10574970, PubMed:11311135, PubMed:11564694, PubMed:12117417, PubMed:12225859, PubMed:25998…	cell differentiation [GO:0030154]; cellular amino acid metabolic process [GO:0006520]; L-alpha-amino acid transmembrane transport [GO:1902475]; leukocyte migration [GO:0050900]; nervous system development [GO:0007399]; neutral amino acid transport [GO:0015804]
P62241	RS8_HUMAN	40S ribosomal protein S8	RPS8	11	123	30.9367	30.6347	30.707	30.9718	31.1638	31.4102	P62241		maturation of SSU-rRNA from tricistronic rRNA transcript (SSU-rRNA, 5.8S rRNA, LSU-rRNA) [GO:0000462]; nuclear-transcribed mRNA catabolic process, nonsense-mediated decay [GO:0000184]; SRP-dependent cotranslational protein targeting to membrane [GO:0006614]; translation [GO:0006412]; translational initiation [GO:0006413]; viral transcription [GO:0019083]
P21333	FLNA_HUMAN	Filamin-A	FLNA	111	937	29.6678	30.8621	30.9253	31.0372	31.1445	30.9756	P21333	FUNCTION: Promotes orthogonal branching of actin filaments and links actin filaments to membrane glycoproteins. Anchors various transmembrane proteins to the actin cytoskeleton and serves as a scaffold for a wide range of cytoplasmic signaling proteins. Interaction with FLNA may allow neuroblast migration from the ventricular zone into the cortical plate. Tethers cell surface-localized furin, mod…	actin crosslink formation [GO:0051764]; actin cytoskeleton reorganization [GO:0031532]; adenylate cyclase-inhibiting dopamine receptor signaling pathway [GO:0007195]; cell junction assembly [GO:0034329]; cerebral cortex development [GO:0021987]; cilium assembly [GO:0060271]; cytoplasmic sequestering of protein [GO:0051220]; defense response to virus [GO:0051607]; establishment of protein localiza…
P22626	ROA2_HUMAN	Heterogeneous nuclear ribonucleoproteins A2/B1	HNRNPA2B1	15	132	30.8137	30.2919	30.48	31.2296	30.5703	31.02	P22626	FUNCTION: Heterogeneous nuclear ribonucleoprotein (hnRNP) that associates with nascent pre-mRNAs, packaging them into hnRNP particles. The hnRNP particle arrangement on nascent hnRNA is non-random and sequence-dependent and serves to condense and stabilize the transcripts and minimize tangling and knotting. Packaging plays a role in various processes such as transcription, pre-mRNA processing, RN…	G-quadruplex DNA unwinding [GO:0044806]; interleukin-12-mediated signaling pathway [GO:0035722]; miRNA transport [GO:1990428]; mRNA export from nucleus [GO:0006406]; mRNA processing [GO:0006397]; mRNA splicing, via spliceosome [GO:0000398]; negative regulation of mRNA splicing, via spliceosome [GO:0048025]; negative regulation of transcription by RNA polymerase II [GO:0000122]; positive regulatio…
P07814	SYEP_HUMAN	Bifunctional glutamate/proline--tRNA ligase;Glutamate--tRNA ligase;Proline--tRNA ligase	EPRS	69	670	31.1071	31.1992	30.99	31.189	30.9865	31.0089	P07814	FUNCTION: Multifunctional protein which is primarily part of the aminoacyl-tRNA synthetase multienzyme complex, also know as multisynthetase complex, that catalyzes the attachment of the cognate amino acid to the corresponding tRNA in a two-step reaction: the amino acid is first activated by ATP to form a covalent intermediate with AMP and is then transferred to the acceptor end of the cognate tR…	cellular response to insulin stimulus [GO:0032869]; cellular response to interferon-gamma [GO:0071346]; glutamyl-tRNA aminoacylation [GO:0006424]; long-chain fatty acid import into cell [GO:0044539]; negative regulation of translation [GO:0017148]; prolyl-tRNA aminoacylation [GO:0006433]; protein-containing complex assembly [GO:0065003]; regulation of long-chain fatty acid import into cell [GO:01…
P62081	RS7_HUMAN	40S ribosomal protein S7	RPS7	6	46	30.7058	30.3914	30.4812	30.6268	30.9699	30.942	P62081	FUNCTION: Required for rRNA maturation. {ECO:0000269|PubMed:19061985}.	cell differentiation [GO:0030154]; negative regulation of ubiquitin-dependent protein catabolic process [GO:2000059]; negative regulation of ubiquitin protein ligase activity [GO:1904667]; neural tube closure [GO:0001843]; nuclear-transcribed mRNA catabolic process, nonsense-mediated decay [GO:0000184]; positive regulation of gene expression [GO:0010628]; positive regulation of intrinsic apoptoti…
O15427	MOT4_HUMAN	Monocarboxylate transporter 4	SLC16A3	10	200	30.8182	30.5236	30.4922	30.9259	30.8246	30.9935	O15427	FUNCTION: Proton-linked monocarboxylate transporter. Catalyzes the rapid transport across the plasma membrane of many monocarboxylates such as lactate, pyruvate, branched-chain oxo acids derived from leucine, valine and isoleucine, and the ketone bodies acetoacetate, beta-hydroxybutyrate and acetate (By similarity). {ECO:0000250}.	leukocyte migration [GO:0050900]; monocarboxylic acid transport [GO:0015718]; plasma membrane lactate transport [GO:0035879]; pyruvate metabolic process [GO:0006090]
P78371	TCPB_HUMAN	T-complex protein 1 subunit beta	CCT2	29	367	30.5363	31.0436	31.5329	31.1677	30.899	30.4578	P78371	FUNCTION: Component of the chaperonin-containing T-complex (TRiC), a molecular chaperone complex that assists the folding of proteins upon ATP hydrolysis (PubMed:25467444). The TRiC complex mediates the folding of WRAP53/TCAB1, thereby regulating telomere maintenance (PubMed:25467444). As part of the TRiC complex may play a role in the assembly of BBSome, a complex involved in ciliogenesis regula…	binding of sperm to zona pellucida [GO:0007339]; chaperone-mediated protein complex assembly [GO:0051131]; chaperone mediated protein folding independent of cofactor [GO:0051086]; neutrophil degranulation [GO:0043312]; positive regulation of establishment of protein localization to telomere [GO:1904851]; positive regulation of protein localization to Cajal body [GO:1904871]; positive regulation o…
P15880	RS2_HUMAN	40S ribosomal protein S2	RPS2	13	73	30.7423	30.9973	30.8933	30.9952	30.3677	30.8929	P15880		cellular response to interleukin-4 [GO:0071353]; nuclear-transcribed mRNA catabolic process, nonsense-mediated decay [GO:0000184]; positive regulation of ubiquitin-protein transferase activity [GO:0051443]; rRNA processing [GO:0006364]; SRP-dependent cotranslational protein targeting to membrane [GO:0006614]; translation [GO:0006412]; translational initiation [GO:0006413]; viral transcription [GO…
P60842	IF4A1_HUMAN	Eukaryotic initiation factor 4A-I	EIF4A1	18	195	30.9142	31.0163	30.8815	30.8814	30.3767	31.3135	P60842	FUNCTION: ATP-dependent RNA helicase which is a subunit of the eIF4F complex involved in cap recognition and is required for mRNA binding to ribosome. In the current model of translation initiation, eIF4A unwinds RNA secondary structures in the 5'-UTR of mRNAs which is necessary to allow efficient binding of the small ribosomal subunit, and subsequent scanning for the initiator codon. {ECO:000026…	translational initiation [GO:0006413]; viral process [GO:0016032]
P14868	SYDC_HUMAN	Aspartate--tRNA ligase, cytoplasmic	DARS	28	318	30.5594	30.694	30.7882	30.8309	30.8693	30.8573	P14868	FUNCTION: Catalyzes the specific attachment of an amino acid to its cognate tRNA in a 2 step reaction: the amino acid (AA) is first activated by ATP to form AA-AMP and then transferred to the acceptor end of the tRNA. {ECO:0000250|UniProtKB:P15178}.	aspartyl-tRNA aminoacylation [GO:0006422]; protein-containing complex assembly [GO:0065003]; translation [GO:0006412]; tRNA aminoacylation for protein translation [GO:0006418]
P62280	RS11_HUMAN	40S ribosomal protein S11	RPS11	12	78	30.4031	31.0154	30.9109	30.8086	30.9362	30.5997	P62280		nuclear-transcribed mRNA catabolic process, nonsense-mediated decay [GO:0000184]; SRP-dependent cotranslational protein targeting to membrane [GO:0006614]; translation [GO:0006412]; translational initiation [GO:0006413]; viral transcription [GO:0019083]
Q7L1Q6	BZW1_HUMAN	Basic leucine zipper and W2 domain-containing protein 1	BZW1	13	167	31.146	30.6648	30.6195	30.8009	30.6074	31.323	Q7L1Q6	FUNCTION: Enhances histone H4 gene transcription but does not seem to bind DNA directly. {ECO:0000269|PubMed:11524015}.
P62917	RL8_HUMAN	60S ribosomal protein L8	RPL8	5	56	30.6807	30.3298	30.7297	30.7747	30.4373	30.6646	P62917	FUNCTION: Component of the large ribosomal subunit. {ECO:0000305|PubMed:12962325}.	cellular response to nerve growth factor stimulus [GO:1990090]; cytoplasmic translation [GO:0002181]; nuclear-transcribed mRNA catabolic process, nonsense-mediated decay [GO:0000184]; SRP-dependent cotranslational protein targeting to membrane [GO:0006614]; translation [GO:0006412]; translational initiation [GO:0006413]; viral transcription [GO:0019083]
Q13347	EIF3I_HUMAN	Eukaryotic translation initiation factor 3 subunit I	EIF3I	13	132	30.3245	29.9873	29.8587	30.6439	30.149	30.6572	Q13347	FUNCTION: Component of the eukaryotic translation initiation factor 3 (eIF-3) complex, which is required for several steps in the initiation of protein synthesis (PubMed:17581632, PubMed:25849773, PubMed:27462815). The eIF-3 complex associates with the 40S ribosome and facilitates the recruitment of eIF-1, eIF-1A, eIF-2:GTP:methionyl-tRNAi and eIF-5 to form the 43S pre-initiation complex (43S PIC…	formation of cytoplasmic translation initiation complex [GO:0001732]; translational initiation [GO:0006413]
P46782	RS5_HUMAN	40S ribosomal protein S5;40S ribosomal protein S5, N-terminally processed	RPS5	12	85	30.6925	30.6867	30.7183	30.4414	30.784	30.5797	P46782		nuclear-transcribed mRNA catabolic process, nonsense-mediated decay [GO:0000184]; regulation of translational fidelity [GO:0006450]; ribosomal small subunit assembly [GO:0000028]; SRP-dependent cotranslational protein targeting to membrane [GO:0006614]; translation [GO:0006412]; translational initiation [GO:0006413]; viral transcription [GO:0019083]
P09651;Q32P51	ROA1_HUMAN	Heterogeneous nuclear ribonucleoprotein A1;Heterogeneous nuclear ribonucleoprotein A1, N-terminally processed;Heterogeneous nuclear ribonucleoprotein A1-like 2	HNRNPA1;HNRNPA1L2	12	113	31.0721	30.8585	30.8644	30.7411	30.3857	30.5183	P09651	FUNCTION: Involved in the packaging of pre-mRNA into hnRNP particles, transport of poly(A) mRNA from the nucleus to the cytoplasm and may modulate splice site selection (PubMed:17371836). May bind to specific miRNA hairpins (PubMed:28431233). {ECO:0000269|PubMed:17371836, ECO:0000269|PubMed:28431233}.; FUNCTION: (Microbial infection) May play a role in HCV RNA replication. {ECO:0000269|PubMed:172…	cellular response to glucose starvation [GO:0042149]; cellular response to sodium arsenite [GO:1903936]; fibroblast growth factor receptor signaling pathway [GO:0008543]; import into nucleus [GO:0051170]; mRNA splicing, via spliceosome [GO:0000398]; mRNA transport [GO:0051028]; negative regulation of telomere maintenance via telomerase [GO:0032211]; nuclear export [GO:0051168]; positive regulatio…
P50990	TCPQ_HUMAN	T-complex protein 1 subunit theta	CCT8	33	570	31.0155	30.8584	30.6431	30.9288	30.444	30.4926	P50990	FUNCTION: Component of the chaperonin-containing T-complex (TRiC), a molecular chaperone complex that assists the folding of proteins upon ATP hydrolysis (PubMed:25467444). The TRiC complex mediates the folding of WRAP53/TCAB1, thereby regulating telomere maintenance (PubMed:25467444). As part of the TRiC complex may play a role in the assembly of BBSome, a complex involved in ciliogenesis regula…	binding of sperm to zona pellucida [GO:0007339]; neutrophil degranulation [GO:0043312]; pore complex assembly [GO:0046931]; positive regulation of establishment of protein localization to telomere [GO:1904851]; positive regulation of protein localization to Cajal body [GO:1904871]; positive regulation of telomerase RNA localization to Cajal body [GO:1904874]; positive regulation of telomere maint…
Q8NC51	PAIRB_HUMAN	Plasminogen activator inhibitor 1 RNA-binding protein	SERBP1	24	231	29.1286	29.6965	30.2003	30.3454	30.9968	29.4479	Q8NC51	FUNCTION: May play a role in the regulation of mRNA stability. Binds to the 3'-most 134 nt of the SERPINE1/PAI1 mRNA, a region which confers cyclic nucleotide regulation of message decay. Seems to play a role in PML-nuclear bodies formation (PubMed:28695742). {ECO:0000269|PubMed:11001948, ECO:0000269|PubMed:28695742}.	PML body organization [GO:0030578]; regulation of apoptotic process [GO:0042981]; regulation of mRNA stability [GO:0043488]
P14618	KPYM_HUMAN	Pyruvate kinase PKM	PKM	31	424	30.8529	30.4391	30.18	30.7222	30.3003	30.3249	P14618	FUNCTION: Glycolytic enzyme that catalyzes the transfer of a phosphoryl group from phosphoenolpyruvate (PEP) to ADP, generating ATP. Stimulates POU5F1-mediated transcriptional activation. Plays a general role in caspase independent cell death of tumor cells. The ratio between the highly active tetrameric form and nearly inactive dimeric form determines whether glucose carbons are channeled to bio…	animal organ regeneration [GO:0031100]; ATP biosynthetic process [GO:0006754]; canonical glycolysis [GO:0061621]; cellular response to insulin stimulus [GO:0032869]; glycolytic process [GO:0006096]; liver development [GO:0001889]; neutrophil degranulation [GO:0043312]; positive regulation of sprouting angiogenesis [GO:1903672]; programmed cell death [GO:0012501]; protein homotetramerization [GO:0…
P07437;Q9BVA1;Q13885	TBB5_HUMAN	Tubulin beta chain;Tubulin beta-2B chain;Tubulin beta-2A chain	TUBB;TUBB2B;TUBB2A	19	442	30.9005	30.958	30.7787	30.2864	30.6501	30.3126	P07437	FUNCTION: Tubulin is the major constituent of microtubules. It binds two moles of GTP, one at an exchangeable site on the beta chain and one at a non-exchangeable site on the alpha chain.	cell division [GO:0051301]; cellular process [GO:0009987]; ciliary basal body-plasma membrane docking [GO:0097711]; cytoskeleton-dependent intracellular transport [GO:0030705]; G2/M transition of mitotic cell cycle [GO:0000086]; microtubule-based process [GO:0007017]; microtubule cytoskeleton organization [GO:0000226]; mitotic cell cycle [GO:0000278]; natural killer cell mediated cytotoxicity [GO…
P01891;P16190;P30459;P16189;P30512;P10314	1A68_HUMAN	HLA class I histocompatibility antigen, A-68 alpha chain;HLA class I histocompatibility antigen, A-33 alpha chain;HLA class I histocompatibility antigen, A-74 alpha chain;HLA class I histocompatibility antigen, A-31 alpha chain;HLA class I histocompatibility antigen, A-29 alpha chain;HLA class I histocompatibility antigen, A-32 alpha chain	HLA-A	13	172	30.1511	29.757	29.7566	30.2603	30.7048	30.0794	P01891	FUNCTION: Involved in the presentation of foreign antigens to the immune system.	antigen processing and presentation of endogenous peptide antigen via MHC class Ib [GO:0002476]; antigen processing and presentation of endogenous peptide antigen via MHC class I via ER pathway, TAP-independent [GO:0002486]; antigen processing and presentation of exogenous peptide antigen via MHC class I, TAP-dependent [GO:0002479]; antigen processing and presentation of exogenous peptide antigen…
P50991	TCPD_HUMAN	T-complex protein 1 subunit delta	CCT4	29	390	30.5443	30.6548	30.7569	30.5102	30.2414	29.8353	P50991	FUNCTION: Component of the chaperonin-containing T-complex (TRiC), a molecular chaperone complex that assists the folding of proteins upon ATP hydrolysis (PubMed:25467444). The TRiC complex mediates the folding of WRAP53/TCAB1, thereby regulating telomere maintenance (PubMed:25467444). As part of the TRiC complex may play a role in the assembly of BBSome, a complex involved in ciliogenesis regula…	binding of sperm to zona pellucida [GO:0007339]; positive regulation of establishment of protein localization to telomere [GO:1904851]; positive regulation of protein localization to Cajal body [GO:1904871]; positive regulation of telomerase activity [GO:0051973]; positive regulation of telomerase RNA localization to Cajal body [GO:1904874]; positive regulation of telomere maintenance via telomer…
P08238	HS90B_HUMAN	Heat shock protein HSP 90-beta	HSP90AB1	40	366	30.9535	30.5612	30.5951	30.0769	30.2091	30.3415	P08238	FUNCTION: Molecular chaperone that promotes the maturation, structural maintenance and proper regulation of specific target proteins involved for instance in cell cycle control and signal transduction. Undergoes a functional cycle that is linked to its ATPase activity. This cycle probably induces conformational changes in the client proteins, thereby causing their activation. Interacts dynamicall…	axon extension [GO:0048675]; cellular response to drug [GO:0035690]; cellular response to interleukin-4 [GO:0071353]; cellular response to organic cyclic compound [GO:0071407]; central nervous system neuron axonogenesis [GO:0021955]; chaperone-mediated protein complex assembly [GO:0051131]; establishment of cell polarity [GO:0030010]; Fc-gamma receptor signaling pathway involved in phagocytosis […
P05556	ITB1_HUMAN	Integrin beta-1	ITGB1	25	400	30.4562	30.4981	30.4514	29.8822	30.2932	30.1143	P05556	FUNCTION: Integrins alpha-1/beta-1, alpha-2/beta-1, alpha-10/beta-1 and alpha-11/beta-1 are receptors for collagen. Integrins alpha-1/beta-1 and alpha-2/beta-2 recognize the proline-hydroxylated sequence G-F-P-G-E-R in collagen. Integrins alpha-2/beta-1, alpha-3/beta-1, alpha-4/beta-1, alpha-5/beta-1, alpha-8/beta-1, alpha-10/beta-1, alpha-11/beta-1 and alpha-V/beta-1 are receptors for fibronecti…	axon extension [GO:0048675]; basement membrane organization [GO:0071711]; B cell differentiation [GO:0030183]; calcium-independent cell-matrix adhesion [GO:0007161]; cardiac muscle cell differentiation [GO:0055007]; cell adhesion [GO:0007155]; cell adhesion mediated by integrin [GO:0033627]; cell-cell adhesion mediated by integrin [GO:0033631]; cell fate specification [GO:0001708]; cell-matrix ad…
P62424	RL7A_HUMAN	60S ribosomal protein L7a	RPL7A	15	132	30.2127	30.1348	30.3732	30.2065	29.7099	30.102	P62424		maturation of LSU-rRNA [GO:0000470]; nuclear-transcribed mRNA catabolic process, nonsense-mediated decay [GO:0000184]; SRP-dependent cotranslational protein targeting to membrane [GO:0006614]; translation [GO:0006412]; translational initiation [GO:0006413]; viral transcription [GO:0019083]
P18124	RL7_HUMAN	60S ribosomal protein L7	RPL7	12	90	30.1562	29.7714	29.8784	30.0663	30.0781	30.61	P18124	FUNCTION: Component of the large ribosomal subunit (PubMed:12962325). Binds to G-rich structures in 28S rRNA and in mRNAs. Plays a regulatory role in the translation apparatus; inhibits cell-free translation of mRNAs. {ECO:0000305|PubMed:12962325}.	maturation of LSU-rRNA from tricistronic rRNA transcript (SSU-rRNA, 5.8S rRNA, LSU-rRNA) [GO:0000463]; nuclear-transcribed mRNA catabolic process, nonsense-mediated decay [GO:0000184]; ribosomal large subunit biogenesis [GO:0042273]; rRNA processing [GO:0006364]; SRP-dependent cotranslational protein targeting to membrane [GO:0006614]; translation [GO:0006412]; translational initiation [GO:000641…
P39023	RL3_HUMAN	60S ribosomal protein L3	RPL3	17	92	30.4056	30.059	30.0057	30.356	29.6161	30.0674	P39023	FUNCTION: The L3 protein is a component of the large subunit of cytoplasmic ribosomes. {ECO:0000305|PubMed:12962325}.	cellular response to interleukin-4 [GO:0071353]; nuclear-transcribed mRNA catabolic process, nonsense-mediated decay [GO:0000184]; ribosomal large subunit assembly [GO:0000027]; SRP-dependent cotranslational protein targeting to membrane [GO:0006614]; translation [GO:0006412]; translational initiation [GO:0006413]; viral transcription [GO:0019083]
O00571;O15523	DDX3X_HUMAN	ATP-dependent RNA helicase DDX3X;ATP-dependent RNA helicase DDX3Y	DDX3X;DDX3Y	35	415	30.3924	30.1835	30.1661	30.2361	29.9805	30.0194	O00571	FUNCTION: Multifunctional ATP-dependent RNA helicase. The ATPase activity can be stimulated by various ribo- and deoxynucleic acids indicative for a relaxed substrate specificity. In vitro can unwind partially double-stranded DNA with a preference for 5'-single-stranded DNA overhangs. Is involved in several steps of gene expression, such as transcription, mRNA maturation, mRNA export and translat…	cellular response to arsenic-containing substance [GO:0071243]; cellular response to osmotic stress [GO:0071470]; chromosome segregation [GO:0007059]; extrinsic apoptotic signaling pathway via death domain receptors [GO:0008625]; innate immune response [GO:0045087]; intracellular signal transduction [GO:0035556]; intrinsic apoptotic signaling pathway [GO:0097193]; mature ribosome assembly [GO:004…
Q99832	TCPH_HUMAN	T-complex protein 1 subunit eta	CCT7	29	420	30.486	30.2837	30.1758	30.3028	29.9666	29.8243	Q99832	FUNCTION: Component of the chaperonin-containing T-complex (TRiC), a molecular chaperone complex that assists the folding of proteins upon ATP hydrolysis (PubMed:25467444). The TRiC complex mediates the folding of WRAP53/TCAB1, thereby regulating telomere maintenance (PubMed:25467444). The TRiC complex plays a role in the folding of actin and tubulin (Probable). {ECO:0000269|PubMed:25467444, ECO:…	binding of sperm to zona pellucida [GO:0007339]; positive regulation of establishment of protein localization to telomere [GO:1904851]; positive regulation of protein localization to Cajal body [GO:1904871]; positive regulation of telomerase RNA localization to Cajal body [GO:1904874]; positive regulation of telomere maintenance via telomerase [GO:0032212]; protein folding [GO:0006457]; protein s…
P60891	PRPS1_HUMAN	Ribose-phosphate pyrophosphokinase 1	PRPS1	11	57	30.2486	29.9234	29.5607	29.93	29.525	30.0172	P60891	FUNCTION: Catalyzes the synthesis of phosphoribosylpyrophosphate (PRPP) that is essential for nucleotide synthesis.	5-phosphoribose 1-diphosphate biosynthetic process [GO:0006015]; hypoxanthine biosynthetic process [GO:0046101]; nervous system development [GO:0007399]; nucleoside metabolic process [GO:0009116]; nucleotide biosynthetic process [GO:0009165]; purine nucleobase metabolic process [GO:0006144]; purine nucleotide biosynthetic process [GO:0006164]; pyrimidine nucleotide biosynthetic process [GO:000622…
P17987	TCPA_HUMAN	T-complex protein 1 subunit alpha	TCP1	27	443	30.7814	30.4413	30.3148	30.395	29.8903	29.9071	P17987	FUNCTION: Component of the chaperonin-containing T-complex (TRiC), a molecular chaperone complex that assists the folding of proteins upon ATP hydrolysis (PubMed:25467444). The TRiC complex mediates the folding of WRAP53/TCAB1, thereby regulating telomere maintenance (PubMed:25467444). As part of the TRiC complex may play a role in the assembly of BBSome, a complex involved in ciliogenesis regula…	binding of sperm to zona pellucida [GO:0007339]; interleukin-12-mediated signaling pathway [GO:0035722]; positive regulation of establishment of protein localization to telomere [GO:1904851]; positive regulation of protein localization to Cajal body [GO:1904871]; positive regulation of telomerase activity [GO:0051973]; positive regulation of telomerase RNA localization to Cajal body [GO:1904874];…
Q9Y6E2	BZW2_HUMAN	Basic leucine zipper and W2 domain-containing protein 2	BZW2	17	131	29.9958	29.7144	29.6552	29.8275	29.5978	30.1946	Q9Y6E2	FUNCTION: May be involved in neuronal differentiation. {ECO:0000250}.	cell differentiation [GO:0030154]; nervous system development [GO:0007399]
P05783	K1C18_HUMAN	Keratin, type I cytoskeletal 18	KRT18	17	169	30.2594	29.907	29.7834	29.7789	29.8155	30.6172	P05783	FUNCTION: Involved in the uptake of thrombin-antithrombin complexes by hepatic cells (By similarity). When phosphorylated, plays a role in filament reorganization. Involved in the delivery of mutated CFTR to the plasma membrane. Together with KRT8, is involved in interleukin-6 (IL-6)-mediated barrier protection. {ECO:0000250, ECO:0000269|PubMed:15529338, ECO:0000269|PubMed:16424149, ECO:0000269|P…	anatomical structure morphogenesis [GO:0009653]; cell cycle [GO:0007049]; cornification [GO:0070268]; extrinsic apoptotic signaling pathway [GO:0097191]; Golgi to plasma membrane CFTR protein transport [GO:0043000]; hepatocyte apoptotic process [GO:0097284]; intermediate filament cytoskeleton organization [GO:0045104]; keratinization [GO:0031424]; negative regulation of apoptotic process [GO:0043…
P27635	RL10_HUMAN	60S ribosomal protein L10	RPL10	8	74	30.0426	29.8725	29.7364	29.5293	29.8038	29.8634	P27635	FUNCTION: Component of the large ribosomal subunit (PubMed:26290468). Plays a role in the formation of actively translating ribosomes (PubMed:26290468). May play a role in the embryonic brain development (PubMed:25316788). {ECO:0000269|PubMed:25316788, ECO:0000269|PubMed:26290468, ECO:0000305|PubMed:12962325}.	embryonic brain development [GO:1990403]; negative regulation of apoptotic process [GO:0043066]; negative regulation of transcription by RNA polymerase II [GO:0000122]; nuclear-transcribed mRNA catabolic process, nonsense-mediated decay [GO:0000184]; regulation of translation [GO:0006417]; ribosomal large subunit assembly [GO:0000027]; SRP-dependent cotranslational protein targeting to membrane […
P22234	PUR6_HUMAN	Multifunctional protein ADE2;Phosphoribosylaminoimidazole-succinocarboxamide synthase;Phosphoribosylaminoimidazole carboxylase	PAICS	14	167	30.6935	30.2666	30.0109	29.691	29.4701	30.0997	P22234		'de novo' IMP biosynthetic process [GO:0006189]; purine nucleobase biosynthetic process [GO:0009113]; purine ribonucleoside monophosphate biosynthetic process [GO:0009168]
P49368	TCPG_HUMAN	T-complex protein 1 subunit gamma	CCT3	36	406	30.2973	30.1515	30.0535	30.1529	29.6802	29.6717	P49368	FUNCTION: Component of the chaperonin-containing T-complex (TRiC), a molecular chaperone complex that assists the folding of proteins upon ATP hydrolysis (PubMed:25467444). The TRiC complex mediates the folding of WRAP53/TCAB1, thereby regulating telomere maintenance (PubMed:25467444). As part of the TRiC complex may play a role in the assembly of BBSome, a complex involved in ciliogenesis regula…	binding of sperm to zona pellucida [GO:0007339]; pore complex assembly [GO:0046931]; positive regulation of establishment of protein localization to telomere [GO:1904851]; positive regulation of protein localization to Cajal body [GO:1904871]; positive regulation of telomerase RNA localization to Cajal body [GO:1904874]; positive regulation of telomere maintenance via telomerase [GO:0032212]; pro…
P26038	MOES_HUMAN	Moesin	MSN	34	284	29.6822	29.7395	29.605	29.969	29.6112	29.6438	P26038	FUNCTION: Ezrin-radixin-moesin (ERM) family protein that connects the actin cytoskeleton to the plasma membrane and thereby regulates the structure and function of specific domains of the cell cortex. Tethers actin filaments by oscillating between a resting and an activated state providing transient interactions between moesin and the actin cytoskeleton (PubMed:10212266). Once phosphorylated on i…	cellular response to testosterone stimulus [GO:0071394]; establishment of endothelial barrier [GO:0061028]; establishment of epithelial cell apical/basal polarity [GO:0045198]; gland morphogenesis [GO:0022612]; immunological synapse formation [GO:0001771]; interleukin-12-mediated signaling pathway [GO:0035722]; leukocyte cell-cell adhesion [GO:0007159]; leukocyte migration [GO:0050900]; membrane …
Q15366	PCBP2_HUMAN	Poly(rC)-binding protein 2	PCBP2	10	119	29.604	29.7123	29.8819	30.0032	29.6106	29.6403	Q15366	FUNCTION: Single-stranded nucleic acid binding protein that binds preferentially to oligo dC. Major cellular poly(rC)-binding protein. Binds also poly(rU). Negatively regulates cellular antiviral responses mediated by MAVS signaling (PubMed:19881509). It acts as an adapter between MAVS and the E3 ubiquitin ligase ITCH, therefore triggering MAVS ubiquitination and degradation (PubMed:19881509). {E…	defense response to virus [GO:0051607]; innate immune response [GO:0045087]; IRES-dependent viral translational initiation [GO:0075522]; mRNA metabolic process [GO:0016071]; mRNA splicing, via spliceosome [GO:0000398]; negative regulation of defense response to virus [GO:0050687]; negative regulation of type I interferon production [GO:0032480]; proteasome-mediated ubiquitin-dependent protein cat…
P05023	AT1A1_HUMAN	Sodium/potassium-transporting ATPase subunit alpha-1	ATP1A1	38	389	29.502	29.0086	29.1033	29.3915	29.6639	29.6035	P05023	FUNCTION: This is the catalytic component of the active enzyme, which catalyzes the hydrolysis of ATP coupled with the exchange of sodium and potassium ions across the plasma membrane. This action creates the electrochemical gradient of sodium and potassium ions, providing the energy for active transport of various nutrients. {ECO:0000269|PubMed:29499166}.	ATP hydrolysis coupled proton transport [GO:0015991]; cardiac muscle cell action potential involved in contraction [GO:0086002]; cell communication by electrical coupling involved in cardiac conduction [GO:0086064]; cellular potassium ion homeostasis [GO:0030007]; cellular response to mechanical stimulus [GO:0071260]; cellular response to steroid hormone stimulus [GO:0071383]; cellular sodium ion…
Q92616	GCN1_HUMAN	Translational activator GCN1	GCN1L1	107	604	29.1837	29.6716	29.5851	29.5969	29.5511	29.651	Q92616	FUNCTION: Acts as a positive activator of the EIF2AK4/GCN2 protein kinase activity in response to amino acid starvation. Forms a complex with EIF2AK4/GCN2 on translating ribosomes; during this process, GCN1 seems to act as a chaperone to facilitate delivery of uncharged tRNAs that enter the A site of ribosomes to the tRNA-binding domain of EIF2AK4/GCN2, and hence stimulating EIF2AK4/GCN2 kinase a…	cellular response to amino acid starvation [GO:0034198]; cellular response to leucine starvation [GO:1990253]; positive regulation of kinase activity [GO:0033674]; positive regulation of transcription from RNA polymerase II promoter in response to stress [GO:0036003]
P62906	RL10A_HUMAN	60S ribosomal protein L10a	RPL10A	8	49	28.4225	29.5428	29.4301	29.5679	29.591	30.6765	P62906	FUNCTION: Component of the large ribosomal subunit. {ECO:0000305|PubMed:12962325}.	cytoplasmic translation [GO:0002181]; maturation of LSU-rRNA [GO:0000470]; nuclear-transcribed mRNA catabolic process, nonsense-mediated decay [GO:0000184]; response to ethanol [GO:0045471]; SRP-dependent cotranslational protein targeting to membrane [GO:0006614]; translation [GO:0006412]; translational initiation [GO:0006413]; viral transcription [GO:0019083]
Q00839	HNRPU_HUMAN	Heterogeneous nuclear ribonucleoprotein U	HNRNPU	22	209	29.4359	29.3912	29.4098	29.2921	29.7056	29.5819	Q00839	FUNCTION: DNA- and RNA-binding protein involved in several cellular processes such as nuclear chromatin organization, telomere-length regulation, transcription, mRNA alternative splicing and stability, Xist-mediated transcriptional silencing and mitotic cell progression (PubMed:10490622, PubMed:18082603, PubMed:19029303, PubMed:22325991, PubMed:25986610, PubMed:28622508). Plays a role in the regu…	adaptive thermogenesis [GO:1990845]; cardiac muscle cell development [GO:0055013]; cell cycle [GO:0007049]; cell division [GO:0051301]; cellular response to glucocorticoid stimulus [GO:0071385]; cellular response to leukemia inhibitory factor [GO:1990830]; chromatin organization [GO:0006325]; circadian regulation of gene expression [GO:0032922]; CRD-mediated mRNA stabilization [GO:0070934]; dendr…
P11142	HSP7C_HUMAN	Heat shock cognate 71 kDa protein	HSPA8	27	306	30.1923	29.9658	29.8617	29.9912	29.5483	29.5676	P11142	FUNCTION: Molecular chaperone implicated in a wide variety of cellular processes, including protection of the proteome from stress, folding and transport of newly synthesized polypeptides, activation of proteolysis of misfolded proteins and the formation and dissociation of protein complexes. Plays a pivotal role in the protein quality control system, ensuring the correct folding of proteins, the…	ATP metabolic process [GO:0046034]; axo-dendritic transport [GO:0008088]; cellular response to heat [GO:0034605]; cellular response to starvation [GO:0009267]; cellular response to unfolded protein [GO:0034620]; chaperone cofactor-dependent protein refolding [GO:0051085]; chaperone-mediated autophagy [GO:0061684]; chaperone-mediated autophagy translocation complex disassembly [GO:1904764]; chaper…
P62753	RS6_HUMAN	40S ribosomal protein S6	RPS6	6	61	29.181	28.5177	28.8548	29.5598	29.1434	29.7132	P62753	FUNCTION: May play an important role in controlling cell growth and proliferation through the selective translation of particular classes of mRNA.	activation-induced cell death of T cells [GO:0006924]; erythrocyte development [GO:0048821]; G1/S transition of mitotic cell cycle [GO:0000082]; gastrulation [GO:0007369]; glucose homeostasis [GO:0042593]; mammalian oogenesis stage [GO:0022605]; mitotic cell cycle checkpoint [GO:0007093]; negative regulation of apoptotic process [GO:0043066]; nuclear-transcribed mRNA catabolic process, nonsense-m…
P67809	YBOX1_HUMAN	Nuclease-sensitive element-binding protein 1	YBX1	11	80	29.6398	29.7843	29.7334	29.4513	29.8614	29.5353	P67809	FUNCTION: Mediates pre-mRNA alternative splicing regulation. Binds to splice sites in pre-mRNA and regulates splice site selection. Binds and stabilizes cytoplasmic mRNA. Contributes to the regulation of translation by modulating the interaction between the mRNA and eukaryotic initiation factors (By similarity). Regulates the transcription of numerous genes. Its transcriptional activity on the mu…	cellular response to interleukin-7 [GO:0098761]; CRD-mediated mRNA stabilization [GO:0070934]; in utero embryonic development [GO:0001701]; mRNA splicing, via spliceosome [GO:0000398]; negative regulation of striated muscle cell differentiation [GO:0051154]; negative regulation of transcription by RNA polymerase II [GO:0000122]; Notch signaling pathway [GO:0007219]; positive regulation of cell di…
Q04637	IF4G1_HUMAN	Eukaryotic translation initiation factor 4 gamma 1	EIF4G1	43	339	29.489	29.6272	29.5978	29.5348	29.5495	29.4577	Q04637	FUNCTION: Component of the protein complex eIF4F, which is involved in the recognition of the mRNA cap, ATP-dependent unwinding of 5'-terminal secondary structure and recruitment of mRNA to the ribosome.	behavioral fear response [GO:0001662]; cap-dependent translational initiation [GO:0002191]; cellular macromolecule biosynthetic process [GO:0034645]; cellular response to nutrient levels [GO:0031669]; developmental process [GO:0032502]; energy homeostasis [GO:0097009]; lung development [GO:0030324]; mitochondrion organization [GO:0007005]; negative regulation of autophagy [GO:0010507]; negative r…
P40227	TCPZ_HUMAN	T-complex protein 1 subunit zeta	CCT6A	21	211	30.1326	29.9285	29.8585	30.0454	29.5104	29.3815	P40227	FUNCTION: Component of the chaperonin-containing T-complex (TRiC), a molecular chaperone complex that assists the folding of proteins upon ATP hydrolysis (PubMed:25467444). The TRiC complex mediates the folding of WRAP53/TCAB1, thereby regulating telomere maintenance (PubMed:25467444). The TRiC complex plays a role in the folding of actin and tubulin (Probable). {ECO:0000269|PubMed:25467444, ECO:…	positive regulation of establishment of protein localization to telomere [GO:1904851]; positive regulation of protein localization to Cajal body [GO:1904871]; positive regulation of telomerase RNA localization to Cajal body [GO:1904874]; positive regulation of telomere maintenance via telomerase [GO:0032212]; protein folding [GO:0006457]; protein stabilization [GO:0050821]
P30101	PDIA3_HUMAN	Protein disulfide-isomerase A3	PDIA3	19	183	28.3387	28.0827	28.7867	29.4875	29.6679	28.2257	P30101		antigen processing and presentation of exogenous peptide antigen via MHC class I, TAP-dependent [GO:0002479]; antigen processing and presentation of peptide antigen via MHC class I [GO:0002474]; cell redox homeostasis [GO:0045454]; cellular response to interleukin-7 [GO:0098761]; positive regulation of extrinsic apoptotic signaling pathway [GO:2001238]; protein folding [GO:0006457]; protein foldi…
Q9Y3F4	STRAP_HUMAN	Serine-threonine kinase receptor-associated protein	STRAP	15	79	29.9485	29.6403	29.5822	29.5814	29.0484	29.4825	Q9Y3F4	FUNCTION: The SMN complex plays a catalyst role in the assembly of small nuclear ribonucleoproteins (snRNPs), the building blocks of the spliceosome. Thereby, plays an important role in the splicing of cellular pre-mRNAs. Most spliceosomal snRNPs contain a common set of Sm proteins SNRPB, SNRPD1, SNRPD2, SNRPD3, SNRPE, SNRPF and SNRPG that assemble in a heptameric protein ring on the Sm site of t…	maintenance of gastrointestinal epithelium [GO:0030277]; negative regulation of epithelial cell migration [GO:0010633]; negative regulation of epithelial cell proliferation [GO:0050680]; negative regulation of epithelial to mesenchymal transition [GO:0010719]; negative regulation of pathway-restricted SMAD protein phosphorylation [GO:0060394]; negative regulation of transcription by RNA polymeras…
P48643	TCPE_HUMAN	T-complex protein 1 subunit epsilon	CCT5	32	345	29.9944	29.9703	29.9144	30.0206	29.4723	29.3623	P48643	FUNCTION: Component of the chaperonin-containing T-complex (TRiC), a molecular chaperone complex that assists the folding of proteins upon ATP hydrolysis (PubMed:25467444). The TRiC complex mediates the folding of WRAP53/TCAB1, thereby regulating telomere maintenance (PubMed:25467444). As part of the TRiC complex may play a role in the assembly of BBSome, a complex involved in ciliogenesis regula…	binding of sperm to zona pellucida [GO:0007339]; positive regulation of establishment of protein localization to telomere [GO:1904851]; positive regulation of protein localization to Cajal body [GO:1904871]; positive regulation of telomerase RNA localization to Cajal body [GO:1904874]; positive regulation of telomere maintenance via telomerase [GO:0032212]; protein folding [GO:0006457]; protein s…
P28074	PSB5_HUMAN	Proteasome subunit beta type-5	PSMB5	8	109	29.8824	29.5135	29.5246	29.3793	29.6087	29.4502	P28074	FUNCTION: Component of the 20S core proteasome complex involved in the proteolytic degradation of most intracellular proteins. This complex plays numerous essential roles within the cell by associating with different regulatory particles. Associated with two 19S regulatory particles, forms the 26S proteasome and thus participates in the ATP-dependent degradation of ubiquitinated proteins. The 26S…	anaphase-promoting complex-dependent catabolic process [GO:0031145]; antigen processing and presentation of exogenous peptide antigen via MHC class I, TAP-dependent [GO:0002479]; Fc-epsilon receptor signaling pathway [GO:0038095]; interleukin-1-mediated signaling pathway [GO:0070498]; MAPK cascade [GO:0000165]; negative regulation of canonical Wnt signaling pathway [GO:0090090]; negative regulati…
P25786	PSA1_HUMAN	Proteasome subunit alpha type-1	PSMA1	13	84	29.6323	29.1488	29.4246	29.4389	29.3056	29.5563	P25786	FUNCTION: Component of the 20S core proteasome complex involved in the proteolytic degradation of most intracellular proteins. This complex plays numerous essential roles within the cell by associating with different regulatory particles. Associated with two 19S regulatory particles, forms the 26S proteasome and thus participates in the ATP-dependent degradation of ubiquitinated proteins. The 26S…	anaphase-promoting complex-dependent catabolic process [GO:0031145]; antigen processing and presentation of exogenous peptide antigen via MHC class I, TAP-dependent [GO:0002479]; Fc-epsilon receptor signaling pathway [GO:0038095]; interleukin-1-mediated signaling pathway [GO:0070498]; MAPK cascade [GO:0000165]; negative regulation of canonical Wnt signaling pathway [GO:0090090]; negative regulati…
P19338	NUCL_HUMAN	Nucleolin	NCL	19	182	29.2471	28.8764	29.006	29.207	29.6046	29.412	P19338	FUNCTION: Nucleolin is the major nucleolar protein of growing eukaryotic cells. It is found associated with intranucleolar chromatin and pre-ribosomal particles. It induces chromatin decondensation by binding to histone H1. It is thought to play a role in pre-rRNA transcription and ribosome assembly. May play a role in the process of transcriptional elongation. Binds RNA oligonucleotides with 5'-…	angiogenesis [GO:0001525]; cellular response to epidermal growth factor stimulus [GO:0071364]; cellular response to leukemia inhibitory factor [GO:1990830]; negative regulation of translation [GO:0017148]; positive regulation of transcription by RNA polymerase II [GO:0045944]; positive regulation of transcription of nucleolar large rRNA by RNA polymerase I [GO:1901838]
P08174	DAF_HUMAN	Complement decay-accelerating factor	CD55	14	191	29.8105	29.3756	29.5296	29.6796	29.4111	29.091	P08174	FUNCTION: This protein recognizes C4b and C3b fragments that condense with cell-surface hydroxyl or amino groups when nascent C4b and C3b are locally generated during C4 and c3 activation. Interaction of daf with cell-associated C4b and C3b polypeptides interferes with their ability to catalyze the conversion of C2 and factor B to enzymatically active C2a and Bb and thereby prevents the formation…	CD4-positive, alpha-beta T cell cytokine production [GO:0035743]; complement activation, classical pathway [GO:0006958]; endoplasmic reticulum to Golgi vesicle-mediated transport [GO:0006888]; innate immune response [GO:0045087]; negative regulation of complement activation [GO:0045916]; neutrophil degranulation [GO:0043312]; positive regulation of CD4-positive, alpha-beta T cell activation [GO:2…
Q02543	RL18A_HUMAN	60S ribosomal protein L18a	RPL18A	7	48	29.1079	29.0206	29.3959	29.4144	29.4002	29.2022	Q02543		cytoplasmic translation [GO:0002181]; nuclear-transcribed mRNA catabolic process, nonsense-mediated decay [GO:0000184]; response to antineoplastic agent [GO:0097327]; SRP-dependent cotranslational protein targeting to membrane [GO:0006614]; translation [GO:0006412]; translational initiation [GO:0006413]; viral transcription [GO:0019083]
P32004	L1CAM_HUMAN	Neural cell adhesion molecule L1	L1CAM	36	378	29.0067	29.2481	29.0984	29.3433	29.4852	29.2456	P32004	FUNCTION: Neural cell adhesion molecule involved in the dynamics of cell adhesion and in the generation of transmembrane signals at tyrosine kinase receptors. During brain development, critical in multiple processes, including neuronal migration, axonal growth and fasciculation, and synaptogenesis. In the mature brain, plays a role in the dynamics of neuronal structure and function, including syn…	axon development [GO:0061564]; axon guidance [GO:0007411]; cell adhesion [GO:0007155]; cell-matrix adhesion [GO:0007160]; cell migration [GO:0016477]; chemotaxis [GO:0006935]; homophilic cell adhesion via plasma membrane adhesion molecules [GO:0007156]; leukocyte migration [GO:0050900]; nervous system development [GO:0007399]; neuron projection development [GO:0031175]; positive regulation of axo…
P18621	RL17_HUMAN	60S ribosomal protein L17	RPL17	4	46	29.493	29.0429	29.3162	29.1616	29.3965	29.3338	P18621	FUNCTION: Component of the large ribosomal subunit. {ECO:0000305|PubMed:12962325}.	cytoplasmic translation [GO:0002181]; nuclear-transcribed mRNA catabolic process, nonsense-mediated decay [GO:0000184]; SRP-dependent cotranslational protein targeting to membrane [GO:0006614]; translation [GO:0006412]; translational initiation [GO:0006413]; viral transcription [GO:0019083]
P55884	EIF3B_HUMAN	Eukaryotic translation initiation factor 3 subunit B	EIF3B	33	325	29.3014	28.8236	28.7349	29.0303	29.3173	29.4502	P55884	FUNCTION: RNA-binding component of the eukaryotic translation initiation factor 3 (eIF-3) complex, which is required for several steps in the initiation of protein synthesis (PubMed:9388245, PubMed:17581632, PubMed:25849773, PubMed:27462815). The eIF-3 complex associates with the 40S ribosome and facilitates the recruitment of eIF-1, eIF-1A, eIF-2:GTP:methionyl-tRNAi and eIF-5 to form the 43S pre…	formation of cytoplasmic translation initiation complex [GO:0001732]; IRES-dependent viral translational initiation [GO:0075522]; regulation of translational initiation [GO:0006446]; translational initiation [GO:0006413]; viral translational termination-reinitiation [GO:0075525]
Q12904	AIMP1_HUMAN	Aminoacyl tRNA synthase complex-interacting multifunctional protein 1;Endothelial monocyte-activating polypeptide 2	AIMP1	14	69	29.1876	29.2218	28.9615	29.3011	28.8902	29.3885	Q12904	FUNCTION: Non-catalytic component of the multisynthase complex. Stimulates the catalytic activity of cytoplasmic arginyl-tRNA synthase (PubMed:10358004). Binds tRNA. Possesses inflammatory cytokine activity (PubMed:11306575). Negatively regulates TGF-beta signaling through stabilization of SMURF2 by binding to SMURF2 and inhibiting its SMAD7-mediated degradation (By similarity). Involved in gluco…	angiogenesis [GO:0001525]; apoptotic process [GO:0006915]; cell adhesion [GO:0007155]; cell-cell signaling [GO:0007267]; chemotaxis [GO:0006935]; defense response to virus [GO:0051607]; inflammatory response [GO:0006954]; leukocyte migration [GO:0050900]; negative regulation of endothelial cell proliferation [GO:0001937]; positive regulation of glucagon secretion [GO:0070094]; response to woundin…
P11940	PABP1_HUMAN	Polyadenylate-binding protein 1	PABPC1	28	270	29.3607	29.2056	29.2382	29.4754	29.1605	29.2395	P11940	FUNCTION: Binds the poly(A) tail of mRNA, including that of its own transcript. May be involved in cytoplasmic regulatory processes of mRNA metabolism such as pre-mRNA splicing. Its function in translational initiation regulation can either be enhanced by PAIP1 or repressed by PAIP2. Can probably bind to cytoplasmic RNA sequences other than poly(A) in vivo. Involved in translationally coupled mRN…	gene silencing by RNA [GO:0031047]; mRNA polyadenylation [GO:0006378]; mRNA splicing, via spliceosome [GO:0000398]; mRNA stabilization [GO:0048255]; negative regulation of nuclear-transcribed mRNA catabolic process, nonsense-mediated decay [GO:2000623]; nuclear-transcribed mRNA catabolic process, nonsense-mediated decay [GO:0000184]; positive regulation of nuclear-transcribed mRNA catabolic proce…
P41252	SYIC_HUMAN	Isoleucine--tRNA ligase, cytoplasmic	IARS	45	323	29.1423	29.2336	29.082	29.0538	29.2089	29.2717	P41252	FUNCTION: Catalyzes the specific attachment of an amino acid to its cognate tRNA in a 2 step reaction: the amino acid (AA) is first activated by ATP to form AA-AMP and then transferred to the acceptor end of the tRNA. {ECO:0000269|PubMed:8052601}.	isoleucyl-tRNA aminoacylation [GO:0006428]; osteoblast differentiation [GO:0001649]; tRNA aminoacylation for protein translation [GO:0006418]
O14818	PSA7_HUMAN	Proteasome subunit alpha type-7	PSMA7	10	65	29.4614	28.8795	29.0762	28.7728	29.1976	29.3036	O14818	FUNCTION: Component of the 20S core proteasome complex involved in the proteolytic degradation of most intracellular proteins. This complex plays numerous essential roles within the cell by associating with different regulatory particles. Associated with two 19S regulatory particles, forms the 26S proteasome and thus participates in the ATP-dependent degradation of ubiquitinated proteins. The 26S…	anaphase-promoting complex-dependent catabolic process [GO:0031145]; antigen processing and presentation of exogenous peptide antigen via MHC class I, TAP-dependent [GO:0002479]; Fc-epsilon receptor signaling pathway [GO:0038095]; interleukin-1-mediated signaling pathway [GO:0070498]; MAPK cascade [GO:0000165]; negative regulation of canonical Wnt signaling pathway [GO:0090090]; negative regulati…
Q99613;B5ME19	EIF3C_HUMAN	Eukaryotic translation initiation factor 3 subunit C;Eukaryotic translation initiation factor 3 subunit C-like protein	EIF3C;EIF3CL	28	239	29.0143	28.7095	28.613	28.6085	29.197	29.3786	Q99613	FUNCTION: Component of the eukaryotic translation initiation factor 3 (eIF-3) complex, which is required for several steps in the initiation of protein synthesis (PubMed:17581632, PubMed:25849773, PubMed:27462815). The eIF-3 complex associates with the 40S ribosome and facilitates the recruitment of eIF-1, eIF-1A, eIF-2:GTP:methionyl-tRNAi and eIF-5 to form the 43S pre-initiation complex (43S PIC…	formation of cytoplasmic translation initiation complex [GO:0001732]; positive regulation of mRNA binding [GO:1902416]; positive regulation of translation [GO:0045727]; translational initiation [GO:0006413]
P02786	TFR1_HUMAN	Transferrin receptor protein 1;Transferrin receptor protein 1, serum form	TFRC	32	259	29.2744	28.8263	29.242	28.9225	29.1685	29.3464	P02786	FUNCTION: Cellular uptake of iron occurs via receptor-mediated endocytosis of ligand-occupied transferrin receptor into specialized endosomes. Endosomal acidification leads to iron release. The apotransferrin-receptor complex is then recycled to the cell surface with a return to neutral pH and the concomitant loss of affinity of apotransferrin for its receptor. Transferrin receptor is necessary f…	cellular iron ion homeostasis [GO:0006879]; cellular response to drug [GO:0035690]; cellular response to leukemia inhibitory factor [GO:1990830]; iron ion transport [GO:0006826]; membrane organization [GO:0061024]; osteoclast differentiation [GO:0030316]; positive regulation of B cell proliferation [GO:0030890]; positive regulation of bone resorption [GO:0045780]; positive regulation of isotype s…
O60506	HNRPQ_HUMAN	Heterogeneous nuclear ribonucleoprotein Q	SYNCRIP	23	290	29.4636	29.2526	29.1041	29.6213	29.145	29.0317	O60506	FUNCTION: Heterogenous nuclear ribonucleoprotein (hnRNP) implicated in mRNA processing mechanisms. Component of the CRD-mediated complex that promotes MYC mRNA stability. Isoform 1, isoform 2 and isoform 3 are associated in vitro with pre-mRNA, splicing intermediates and mature mRNA protein complexes. Isoform 1 binds to apoB mRNA AU-rich sequences. Isoform 1 is part of the APOB mRNA editosome com…	cellular response to interferon-gamma [GO:0071346]; CRD-mediated mRNA stabilization [GO:0070934]; mRNA splicing, via spliceosome [GO:0000398]; negative regulation of translation [GO:0017148]; osteoblast differentiation [GO:0001649]; RNA processing [GO:0006396]; RNA splicing [GO:0008380]; viral process [GO:0016032]
P53621	COPA_HUMAN	Coatomer subunit alpha;Xenin;Proxenin	COPA	49	331	28.6419	29.0357	29.0771	29.1426	29.0811	29.1551	P53621	FUNCTION: The coatomer is a cytosolic protein complex that binds to dilysine motifs and reversibly associates with Golgi non-clathrin-coated vesicles, which further mediate biosynthetic protein transport from the ER, via the Golgi up to the trans Golgi network. Coatomer complex is required for budding from Golgi membranes, and is essential for the retrograde Golgi-to-ER transport of dilysine-tagg…	endoplasmic reticulum to Golgi vesicle-mediated transport [GO:0006888]; intracellular protein transport [GO:0006886]; intra-Golgi vesicle-mediated transport [GO:0006891]; pancreatic juice secretion [GO:0030157]; retrograde vesicle-mediated transport, Golgi to endoplasmic reticulum [GO:0006890]
P62913	RL11_HUMAN	60S ribosomal protein L11	RPL11	4	28	28.6261	28.7671	28.8451	28.7844	29.141	29.1936	P62913	FUNCTION: Component of the ribosome, a large ribonucleoprotein complex responsible for the synthesis of proteins in the cell. The small ribosomal subunit (SSU) binds messenger RNAs (mRNAs) and translates the encoded message by selecting cognate aminoacyl-transfer RNA (tRNA) molecules. The large subunit (LSU) contains the ribosomal catalytic site termed the peptidyl transferase center (PTC), which…	cytoplasmic translation [GO:0002181]; negative regulation of proteasomal ubiquitin-dependent protein catabolic process [GO:0032435]; negative regulation of protein neddylation [GO:2000435]; negative regulation of ubiquitin-dependent protein catabolic process [GO:2000059]; negative regulation of ubiquitin protein ligase activity [GO:1904667]; nuclear-transcribed mRNA catabolic process, nonsense-me…
P30041	PRDX6_HUMAN	Peroxiredoxin-6	PRDX6	9	75	30.2547	29.4737	29.3696	29.1205	29.1333	29.3856	P30041	FUNCTION: Thiol-specific peroxidase that catalyzes the reduction of hydrogen peroxide and organic hydroperoxides to water and alcohols, respectively. Can reduce H(2)O(2) and short chain organic, fatty acid, and phospholipid hydroperoxides. Also has phospholipase activity, and can therefore either reduce the oxidized sn-2 fatty acyl grup of phospholipids (peroxidase activity) or hydrolyze the sn-2…	cell redox homeostasis [GO:0045454]; cellular oxidant detoxification [GO:0098869]; cellular response to oxidative stress [GO:0034599]; glycerophospholipid catabolic process [GO:0046475]; hydrogen peroxide catabolic process [GO:0042744]; neutrophil degranulation [GO:0043312]; positive regulation of mRNA splicing, via spliceosome [GO:0048026]; response to oxidative stress [GO:0006979]
O75821	EIF3G_HUMAN	Eukaryotic translation initiation factor 3 subunit G	EIF3G	9	88	29.0077	28.812	28.6695	29.1156	28.7458	29.6114	O75821	FUNCTION: RNA-binding component of the eukaryotic translation initiation factor 3 (eIF-3) complex, which is required for several steps in the initiation of protein synthesis (PubMed:17581632, PubMed:25849773, PubMed:27462815). The eIF-3 complex associates with the 40S ribosome and facilitates the recruitment of eIF-1, eIF-1A, eIF-2:GTP:methionyl-tRNAi and eIF-5 to form the 43S pre-initiation comp…	formation of cytoplasmic translation initiation complex [GO:0001732]; translational initiation [GO:0006413]; viral translational termination-reinitiation [GO:0075525]
P56192	SYMC_HUMAN	Methionine--tRNA ligase, cytoplasmic	MARS	38	276	29.3306	29.0818	28.9271	28.8453	29.1141	29.1491	P56192	FUNCTION: Catalyzes the specific attachment of an amino acid to its cognate tRNA in a 2 step reaction: the amino acid (AA) is first activated by ATP to form AA-AMP and then transferred to the acceptor end of the tRNA (PubMed:11714285). Plays a role in the synthesis of ribosomal RNA in the nucleolus (PubMed:10791971). {ECO:0000269|PubMed:10791971, ECO:0000269|PubMed:11714285}.	cellular response to epidermal growth factor stimulus [GO:0071364]; cellular response to insulin stimulus [GO:0032869]; cellular response to platelet-derived growth factor stimulus [GO:0036120]; cellular response to starvation [GO:0009267]; methionyl-tRNA aminoacylation [GO:0006431]; positive regulation of transcription of nucleolar large rRNA by RNA polymerase I [GO:1901838]; rRNA transcription …
P35998	PRS7_HUMAN	26S protease regulatory subunit 7	PSMC2	19	125	29.2754	29.1657	28.9048	29.0774	29.0932	29.1614	P35998	FUNCTION: Component of the 26S proteasome, a multiprotein complex involved in the ATP-dependent degradation of ubiquitinated proteins. This complex plays a key role in the maintenance of protein homeostasis by removing misfolded or damaged proteins, which could impair cellular functions, and by removing proteins whose functions are no longer required. Therefore, the proteasome participates in num…	anaphase-promoting complex-dependent catabolic process [GO:0031145]; antigen processing and presentation of exogenous peptide antigen via MHC class I, TAP-dependent [GO:0002479]; Fc-epsilon receptor signaling pathway [GO:0038095]; interleukin-1-mediated signaling pathway [GO:0070498]; MAPK cascade [GO:0000165]; negative regulation of canonical Wnt signaling pathway [GO:0090090]; negative regulati…
P62495	ERF1_HUMAN	Eukaryotic peptide chain release factor subunit 1	ETF1	10	70	28.6196	28.8144	28.7268	28.6862	29.4016	29.0598	P62495	FUNCTION: Directs the termination of nascent peptide synthesis (translation) in response to the termination codons UAA, UAG and UGA (PubMed:7990965, PubMed:24486019). Component of the transient SURF complex which recruits UPF1 to stalled ribosomes in the context of nonsense-mediated decay (NMD) of mRNAs containing premature stop codons. {ECO:0000269|PubMed:19417104, ECO:0000269|PubMed:24486019, E…	cytoplasmic translational termination [GO:0002184]; nuclear-transcribed mRNA catabolic process, nonsense-mediated decay [GO:0000184]; protein methylation [GO:0006479]; regulation of translational termination [GO:0006449]
P00338	LDHA_HUMAN	L-lactate dehydrogenase A chain	LDHA	12	74	29.6414	29.1901	29.2527	29.1031	28.6746	29.0472	P00338		glycolytic process [GO:0006096]; pyruvate metabolic process [GO:0006090]; substantia nigra development [GO:0021762]
Q6UVK1	CSPG4_HUMAN	Chondroitin sulfate proteoglycan 4	CSPG4	56	400	27.2833	28.9503	29.0542	28.9012	29.0311	29.041	Q6UVK1	FUNCTION: Proteoglycan playing a role in cell proliferation and migration which stimulates endothelial cells motility during microvascular morphogenesis. May also inhibit neurite outgrowth and growth cone collapse during axon regeneration. Cell surface receptor for collagen alpha 2(VI) which may confer cells ability to migrate on that substrate. Binds through its extracellular N-terminus growth f…	activation of MAPK activity [GO:0000187]; angiogenesis [GO:0001525]; cell population proliferation [GO:0008283]; chondroitin sulfate biosynthetic process [GO:0030206]; chondroitin sulfate catabolic process [GO:0030207]; dermatan sulfate biosynthetic process [GO:0030208]; glial cell migration [GO:0008347]; intracellular signal transduction [GO:0035556]; positive regulation of peptidyl-tyrosine pho…
P60900	PSA6_HUMAN	Proteasome subunit alpha type-6	PSMA6	11	57	29.5482	29.1665	29.2975	29.0123	28.9893	29.3708	P60900	FUNCTION: Component of the 20S core proteasome complex involved in the proteolytic degradation of most intracellular proteins. This complex plays numerous essential roles within the cell by associating with different regulatory particles. Associated with two 19S regulatory particles, forms the 26S proteasome and thus participates in the ATP-dependent degradation of ubiquitinated proteins. The 26S…	anaphase-promoting complex-dependent catabolic process [GO:0031145]; antigen processing and presentation of exogenous peptide antigen via MHC class I, TAP-dependent [GO:0002479]; Fc-epsilon receptor signaling pathway [GO:0038095]; interleukin-1-mediated signaling pathway [GO:0070498]; MAPK cascade [GO:0000165]; negative regulation of canonical Wnt signaling pathway [GO:0090090]; negative regulati…
P61978	HNRPK_HUMAN	Heterogeneous nuclear ribonucleoprotein K	HNRNPK	17	275	29.197	28.9729	28.8786	29.2323	28.9697	28.7664	P61978	FUNCTION: One of the major pre-mRNA-binding proteins. Binds tenaciously to poly(C) sequences. Likely to play a role in the nuclear metabolism of hnRNAs, particularly for pre-mRNAs that contain cytidine-rich sequences. Can also bind poly(C) single-stranded DNA. Plays an important role in p53/TP53 response to DNA damage, acting at the level of both transcription activation and repression. When sumo…	mRNA splicing, via spliceosome [GO:0000398]; negative regulation of apoptotic process [GO:0043066]; negative regulation of mRNA splicing, via spliceosome [GO:0048025]; positive regulation of low-density lipoprotein particle receptor biosynthetic process [GO:0045716]; positive regulation of receptor-mediated endocytosis [GO:0048260]; positive regulation of transcription by RNA polymerase II [GO:00…
Q14204	DYHC1_HUMAN	Cytoplasmic dynein 1 heavy chain 1	DYNC1H1	98	368	23.2173	27.5388	27.3526	28.7546	28.9654	29.1384	Q14204	FUNCTION: Cytoplasmic dynein 1 acts as a motor for the intracellular retrograde motility of vesicles and organelles along microtubules. Dynein has ATPase activity; the force-producing power stroke is thought to occur on release of ADP. Plays a role in mitotic spindle assembly and metaphase plate congression (PubMed:27462074). {ECO:0000269|PubMed:27462074}.	antigen processing and presentation of exogenous peptide antigen via MHC class II [GO:0019886]; cell division [GO:0051301]; ciliary basal body-plasma membrane docking [GO:0097711]; cytoplasmic microtubule organization [GO:0031122]; cytoplasmic mRNA processing body assembly [GO:0033962]; endoplasmic reticulum to Golgi vesicle-mediated transport [GO:0006888]; establishment of spindle localization […
Q9BQA1	MEP50_HUMAN	Methylosome protein 50	WDR77	8	86	29.701	28.8253	28.6162	28.6769	29.044	28.9547	Q9BQA1	FUNCTION: Non-catalytic component of the methylosome complex, composed of PRMT5, WDR77 and CLNS1A, which modifies specific arginines to dimethylarginines in several spliceosomal Sm proteins and histones (PubMed:11756452). This modification targets Sm proteins to the survival of motor neurons (SMN) complex for assembly into small nuclear ribonucleoprotein core particles. Might play a role in trans…	negative regulation of epithelial cell proliferation involved in prostate gland development [GO:0060770]; positive regulation of cell population proliferation [GO:0008284]; regulation of transcription by RNA polymerase II [GO:0006357]; secretory columnal luminar epithelial cell differentiation involved in prostate glandular acinus development [GO:0060528]; spliceosomal snRNP assembly [GO:0000387]
Q9Y262	EIF3L_HUMAN	Eukaryotic translation initiation factor 3 subunit L	EIF3L	23	211	28.7471	28.3524	28.3094	29.2436	28.8679	28.9424	Q9Y262	FUNCTION: Component of the eukaryotic translation initiation factor 3 (eIF-3) complex, which is required for several steps in the initiation of protein synthesis (PubMed:17581632, PubMed:25849773, PubMed:27462815). The eIF-3 complex associates with the 40S ribosome and facilitates the recruitment of eIF-1, eIF-1A, eIF-2:GTP:methionyl-tRNAi and eIF-5 to form the 43S pre-initiation complex (43S PIC…	formation of cytoplasmic translation initiation complex [GO:0001732]; translational initiation [GO:0006413]; viral translational termination-reinitiation [GO:0075525]
P62879	GBB2_HUMAN	Guanine nucleotide-binding protein G(I)/G(S)/G(T) subunit beta-2	GNB2	10	63	29.4221	28.8567	28.8039	29.2812	28.8088	28.9288	P62879	FUNCTION: Guanine nucleotide-binding proteins (G proteins) are involved as a modulator or transducer in various transmembrane signaling systems. The beta and gamma chains are required for the GTPase activity, for replacement of GDP by GTP, and for G protein-effector interaction.	G protein-coupled receptor signaling pathway [GO:0007186]; protein folding [GO:0006457]
P83731	RL24_HUMAN	60S ribosomal protein L24	RPL24	5	45	28.9163	28.9845	28.7758	28.8676	29.0386	28.8285	P83731		assembly of large subunit precursor of preribosome [GO:1902626]; cytoplasmic translation [GO:0002181]; exit from mitosis [GO:0010458]; mitotic cell cycle checkpoint [GO:0007093]; nuclear-transcribed mRNA catabolic process, nonsense-mediated decay [GO:0000184]; optic nerve development [GO:0021554]; retina development in camera-type eye [GO:0060041]; retinal ganglion cell axon guidance [GO:0031290]…
P26373	RL13_HUMAN	60S ribosomal protein L13	RPL13	6	46	29.3869	28.677	28.7624	28.8518	28.8137	29.3681	P26373		nuclear-transcribed mRNA catabolic process, nonsense-mediated decay [GO:0000184]; SRP-dependent cotranslational protein targeting to membrane [GO:0006614]; translation [GO:0006412]; translational initiation [GO:0006413]; viral transcription [GO:0019083]
O00231	PSD11_HUMAN	26S proteasome non-ATPase regulatory subunit 11	PSMD11	19	84	28.864	28.8046	28.6008	28.8237	28.4727	28.9313	O00231	FUNCTION: Component of the 26S proteasome, a multiprotein complex involved in the ATP-dependent degradation of ubiquitinated proteins. This complex plays a key role in the maintenance of protein homeostasis by removing misfolded or damaged proteins, which could impair cellular functions, and by removing proteins whose functions are no longer required. Therefore, the proteasome participates in num…	anaphase-promoting complex-dependent catabolic process [GO:0031145]; antigen processing and presentation of exogenous peptide antigen via MHC class I, TAP-dependent [GO:0002479]; Fc-epsilon receptor signaling pathway [GO:0038095]; interleukin-1-mediated signaling pathway [GO:0070498]; MAPK cascade [GO:0000165]; negative regulation of canonical Wnt signaling pathway [GO:0090090]; negative regulati…
P56199	ITA1_HUMAN	Integrin alpha-1	ITGA1	27	224	29.083	29.0194	28.9707	28.8178	28.987	28.7895	P56199	FUNCTION: Integrin alpha-1/beta-1 is a receptor for laminin and collagen. It recognizes the proline-hydroxylated sequence G-F-P-G-E-R in collagen. Involved in anchorage-dependent, negative regulation of EGF-stimulated cell growth. {ECO:0000269|PubMed:15592458}.	activation of MAPK activity [GO:0000187]; cell-matrix adhesion [GO:0007160]; cellular extravasation [GO:0045123]; extracellular matrix organization [GO:0030198]; integrin-mediated signaling pathway [GO:0007229]; muscle contraction [GO:0006936]; negative regulation of cell population proliferation [GO:0008285]; negative regulation of epidermal growth factor receptor signaling pathway [GO:0042059];…
P36578	RL4_HUMAN	60S ribosomal protein L4	RPL4	11	109	28.2056	28.6285	28.2307	28.8141	28.4919	29.1151	P36578		nuclear-transcribed mRNA catabolic process, nonsense-mediated decay [GO:0000184]; SRP-dependent cotranslational protein targeting to membrane [GO:0006614]; translation [GO:0006412]; translational initiation [GO:0006413]; viral transcription [GO:0019083]
P20618	PSB1_HUMAN	Proteasome subunit beta type-1	PSMB1	7	55	29.0635	28.6192	28.6971	28.5368	28.8739	28.7981	P20618	FUNCTION: Component of the 20S core proteasome complex involved in the proteolytic degradation of most intracellular proteins. This complex plays numerous essential roles within the cell by associating with different regulatory particles. Associated with two 19S regulatory particles, forms the 26S proteasome and thus participates in the ATP-dependent degradation of ubiquitinated proteins. The 26S…	anaphase-promoting complex-dependent catabolic process [GO:0031145]; antigen processing and presentation of exogenous peptide antigen via MHC class I, TAP-dependent [GO:0002479]; Fc-epsilon receptor signaling pathway [GO:0038095]; interleukin-1-mediated signaling pathway [GO:0070498]; MAPK cascade [GO:0000165]; negative regulation of canonical Wnt signaling pathway [GO:0090090]; negative regulati…
P54136	SYRC_HUMAN	Arginine--tRNA ligase, cytoplasmic	RARS	34	276	29.0873	28.7595	28.7577	29.1383	28.6737	28.7932	P54136	FUNCTION: Forms part of a macromolecular complex that catalyzes the attachment of specific amino acids to cognate tRNAs during protein synthesis (PubMed:25288775). Modulates the secretion of AIMP1 and may be involved in generation of the inflammatory cytokine EMAP2 from AIMP1 (PubMed:17443684). {ECO:0000269|PubMed:17443684, ECO:0000269|PubMed:25288775}.	arginyl-tRNA aminoacylation [GO:0006420]; tRNA aminoacylation for protein translation [GO:0006418]
P47897	SYQ_HUMAN	Glutamine--tRNA ligase	QARS	34	278	29.3325	28.9667	28.9312	28.7869	28.7785	28.8179	P47897	FUNCTION: Glutamine--tRNA ligase (PubMed:26869582). Plays a critical role in brain development (PubMed:24656866). {ECO:0000269|PubMed:24656866, ECO:0000269|PubMed:26869582}.	brain development [GO:0007420]; glutaminyl-tRNA aminoacylation [GO:0006425]; negative regulation of apoptotic signaling pathway [GO:2001234]; negative regulation of protein kinase activity [GO:0006469]; negative regulation of stress-activated MAPK cascade [GO:0032873]; negative regulation of transcription, DNA-templated [GO:0045892]; tRNA aminoacylation for protein translation [GO:0006418]
Q13765;E9PAV3	NACA_HUMAN	Nascent polypeptide-associated complex subunit alpha;Nascent polypeptide-associated complex subunit alpha, muscle-specific form	NACA	4	38	28.4285	28.158	27.7066	28.7809	28.4014	28.7972	Q13765	FUNCTION: Prevents inappropriate targeting of non-secretory polypeptides to the endoplasmic reticulum (ER). Binds to nascent polypeptide chains as they emerge from the ribosome and blocks their interaction with the signal recognition particle (SRP), which normally targets nascent secretory peptides to the ER. Also reduces the inherent affinity of ribosomes for protein translocation sites in the E…	cardiac ventricle development [GO:0003231]; heart trabecula morphogenesis [GO:0061384]; negative regulation of striated muscle cell apoptotic process [GO:0010664]; negative regulation of transcription from RNA polymerase II promoter involved in heart development [GO:1901227]; positive regulation of cell proliferation involved in heart morphogenesis [GO:2000138]; positive regulation of skeletal mu…
P38919	IF4A3_HUMAN	Eukaryotic initiation factor 4A-III;Eukaryotic initiation factor 4A-III, N-terminally processed	EIF4A3	17	53	28.8782	28.7232	28.583	28.4279	28.8508	28.7673	P38919	FUNCTION: ATP-dependent RNA helicase (PubMed:16170325). Involved in pre-mRNA splicing as component of the spliceosome (PubMed:11991638, PubMed:22961380, PubMed:28502770, PubMed:28076346, PubMed:29301961). Core component of the splicing-dependent multiprotein exon junction complex (EJC) deposited at splice junctions on mRNAs (PubMed:16209946, PubMed:16170325, PubMed:16314458, PubMed:16923391, PubM…	associative learning [GO:0008306]; cellular response to brain-derived neurotrophic factor stimulus [GO:1990416]; cellular response to selenite ion [GO:0072715]; embryonic cranial skeleton morphogenesis [GO:0048701]; exploration behavior [GO:0035640]; mRNA 3'-end processing [GO:0031124]; mRNA export from nucleus [GO:0006406]; mRNA splicing, via spliceosome [GO:0000398]; negative regulation of exci…
P31943	HNRH1_HUMAN	Heterogeneous nuclear ribonucleoprotein H;Heterogeneous nuclear ribonucleoprotein H, N-terminally processed	HNRNPH1	10	123	28.6648	28.5885	28.6428	28.7241	29.0261	28.5288	P31943	FUNCTION: This protein is a component of the heterogeneous nuclear ribonucleoprotein (hnRNP) complexes which provide the substrate for the processing events that pre-mRNAs undergo before becoming functional, translatable mRNAs in the cytoplasm. Mediates pre-mRNA alternative splicing regulation. Inhibits, together with CUGBP1, insulin receptor (IR) pre-mRNA exon 11 inclusion in myoblast. Binds to …	fibroblast growth factor receptor signaling pathway [GO:0008543]; mRNA splicing, via spliceosome [GO:0000398]; regulation of RNA splicing [GO:0043484]; RNA metabolic process [GO:0016070]; RNA processing [GO:0006396]
Q5T4S7	UBR4_HUMAN	E3 ubiquitin-protein ligase UBR4	UBR4	96	426	26.2987	28.7789	28.8465	28.6779	28.6942	29.0353	Q5T4S7	FUNCTION: E3 ubiquitin-protein ligase which is a component of the N-end rule pathway. Recognizes and binds to proteins bearing specific N-terminal residues that are destabilizing according to the N-end rule, leading to their ubiquitination and subsequent degradation. Together with clathrin, forms meshwork structures involved in membrane morphogenesis and cytoskeletal organization. Regulates integ…	neutrophil degranulation [GO:0043312]; ubiquitin-dependent protein catabolic process [GO:0006511]; viral process [GO:0016032]
O00303	EIF3F_HUMAN	Eukaryotic translation initiation factor 3 subunit F	EIF3F	10	76	28.0769	29.0114	28.2583	28.6881	28.4877	29.3637	O00303	FUNCTION: Component of the eukaryotic translation initiation factor 3 (eIF-3) complex, which is required for several steps in the initiation of protein synthesis (PubMed:17581632, PubMed:25849773, PubMed:27462815). The eIF-3 complex associates with the 40S ribosome and facilitates the recruitment of eIF-1, eIF-1A, eIF-2:GTP:methionyl-tRNAi and eIF-5 to form the 43S pre-initiation complex (43S PIC…	formation of cytoplasmic translation initiation complex [GO:0001732]; IRES-dependent viral translational initiation [GO:0075522]; protein deubiquitination [GO:0016579]; translational initiation [GO:0006413]
P04899	GNAI2_HUMAN	Guanine nucleotide-binding protein G(i) subunit alpha-2	GNAI2	11	97	29.3466	28.5353	28.6833	28.9754	28.5463	28.6704	P04899	FUNCTION: Guanine nucleotide-binding proteins (G proteins) are involved as modulators or transducers in various transmembrane signaling systems. The G(i) proteins are involved in hormonal regulation of adenylate cyclase: they inhibit the cyclase in response to beta-adrenergic stimuli. May play a role in cell division. {ECO:0000269|PubMed:17635935}.; FUNCTION: Isoform sGi2: Regulates the cell surf…	adenosine receptor signaling pathway [GO:0001973]; adenylate cyclase-activating G protein-coupled receptor signaling pathway [GO:0007189]; adenylate cyclase-inhibiting G protein-coupled receptor signaling pathway [GO:0007193]; adenylate cyclase-modulating G protein-coupled receptor signaling pathway [GO:0007188]; cell cycle [GO:0007049]; cell division [GO:0051301]; cell population proliferation […
P50914	RL14_HUMAN	60S ribosomal protein L14	RPL14	5	42	28.5382	28.2478	28.5743	28.6392	28.3794	28.7807	P50914	FUNCTION: Component of the large ribosomal subunit. {ECO:0000305|PubMed:12962325}.	nuclear-transcribed mRNA catabolic process, nonsense-mediated decay [GO:0000184]; ribosomal large subunit biogenesis [GO:0042273]; rRNA processing [GO:0006364]; SRP-dependent cotranslational protein targeting to membrane [GO:0006614]; translation [GO:0006412]; translational initiation [GO:0006413]; viral transcription [GO:0019083]
O15144	ARPC2_HUMAN	Actin-related protein 2/3 complex subunit 2	ARPC2	11	62	28.7375	28.1008	28.5848	28.6723	28.4048	28.6385	O15144	FUNCTION: Actin-binding component of the Arp2/3 complex, a multiprotein complex that mediates actin polymerization upon stimulation by nucleation-promoting factor (NPF) (PubMed:9230079). The Arp2/3 complex mediates the formation of branched actin networks in the cytoplasm, providing the force for cell motility (PubMed:9230079). Seems to contact the mother actin filament (PubMed:9230079). In addit…	actin filament polymerization [GO:0030041]; actin polymerization-dependent cell motility [GO:0070358]; Arp2/3 complex-mediated actin nucleation [GO:0034314]; ephrin receptor signaling pathway [GO:0048013]; Fc-gamma receptor signaling pathway involved in phagocytosis [GO:0038096]; membrane organization [GO:0061024]; positive regulation of lamellipodium assembly [GO:0010592]; positive regulation of…
P25789	PSA4_HUMAN	Proteasome subunit alpha type-4	PSMA4	7	45	29.2615	28.4834	28.6717	28.5551	28.6333	28.9848	P25789	FUNCTION: Component of the 20S core proteasome complex involved in the proteolytic degradation of most intracellular proteins. This complex plays numerous essential roles within the cell by associating with different regulatory particles. Associated with two 19S regulatory particles, forms the 26S proteasome and thus participates in the ATP-dependent degradation of ubiquitinated proteins. The 26S…	anaphase-promoting complex-dependent catabolic process [GO:0031145]; antigen processing and presentation of exogenous peptide antigen via MHC class I, TAP-dependent [GO:0002479]; Fc-epsilon receptor signaling pathway [GO:0038095]; interleukin-1-mediated signaling pathway [GO:0070498]; MAPK cascade [GO:0000165]; negative regulation of canonical Wnt signaling pathway [GO:0090090]; negative regulati…
Q9Y3A5	SBDS_HUMAN	Ribosome maturation protein SBDS	SBDS	10	56	28.4614	27.8641	28.0214	28.4121	28.6328	29.0701	Q9Y3A5	FUNCTION: Required for the assembly of mature ribosomes and ribosome biogenesis. Together with EFL1, triggers the GTP-dependent release of EIF6 from 60S pre-ribosomes in the cytoplasm, thereby activating ribosomes for translation competence by allowing 80S ribosome assembly and facilitating EIF6 recycling to the nucleus, where it is required for 60S rRNA processing and nuclear export. Required fo…	bone marrow development [GO:0048539]; bone mineralization [GO:0030282]; cell population proliferation [GO:0008283]; inner cell mass cell proliferation [GO:0001833]; leukocyte chemotaxis [GO:0030595]; mature ribosome assembly [GO:0042256]; mitotic spindle organization [GO:0007052]; rRNA processing [GO:0006364]
P51991	ROA3_HUMAN	Heterogeneous nuclear ribonucleoprotein A3	HNRNPA3	10	63	28.6504	28.3676	28.1413	28.8496	28.2635	28.6314	P51991	FUNCTION: Plays a role in cytoplasmic trafficking of RNA. Binds to the cis-acting response element, A2RE. May be involved in pre-mRNA splicing. {ECO:0000269|PubMed:11886857}.	mRNA splicing, via spliceosome [GO:0000398]; mRNA transport [GO:0051028]; RNA metabolic process [GO:0016070]
Q7KZF4	SND1_HUMAN	Staphylococcal nuclease domain-containing protein 1	SND1	34	260	28.7391	28.3808	28.4299	28.2511	28.6232	28.7522	Q7KZF4	FUNCTION: Endonuclease that mediates miRNA decay of both protein-free and AGO2-loaded miRNAs (PubMed:28546213, PubMed:18453631). As part of its function in miRNA decay, regulates mRNAs involved in G1-to-S phase transition (PubMed:28546213). Functions as a bridging factor between STAT6 and the basal transcription factor (PubMed:12234934). Plays a role in PIM1 regulation of MYB activity (PubMed:980…	gene silencing by RNA [GO:0031047]; miRNA catabolic process [GO:0010587]; osteoblast differentiation [GO:0001649]; regulation of cell cycle process [GO:0010564]; RNA catabolic process [GO:0006401]; viral process [GO:0016032]
P23588	IF4B_HUMAN	Eukaryotic translation initiation factor 4B	EIF4B	22	180	28.7385	28.4578	28.2769	28.5788	28.5578	28.5963	P23588	FUNCTION: Required for the binding of mRNA to ribosomes. Functions in close association with EIF4-F and EIF4-A. Binds near the 5'-terminal cap of mRNA in presence of EIF-4F and ATP. Promotes the ATPase activity and the ATP-dependent RNA unwinding activity of both EIF4-A and EIF4-F.	cytoplasmic translation [GO:0002181]; eukaryotic translation initiation factor 4F complex assembly [GO:0097010]; formation of translation preinitiation complex [GO:0001731]; regulation of translational initiation [GO:0006446]; translational initiation [GO:0006413]
O75153	CLU_HUMAN	Clustered mitochondria protein homolog	CLUH	38	340	28.7766	28.8027	28.7712	28.6055	28.527	28.5748	O75153	FUNCTION: mRNA-binding protein involved in proper cytoplasmic distribution of mitochondria. Specifically binds mRNAs of nuclear-encoded mitochondrial proteins in the cytoplasm and regulates transport or translation of these transcripts close to mitochondria, playing a role in mitochondrial biogenesis. {ECO:0000255|HAMAP-Rule:MF_03013, ECO:0000269|PubMed:25349259}.	intracellular distribution of mitochondria [GO:0048312]; mitochondrion organization [GO:0007005]
O14744	ANM5_HUMAN	Protein arginine N-methyltransferase 5;Protein arginine N-methyltransferase 5, N-terminally processed	PRMT5	19	195	29.1923	28.7294	28.6383	29.1437	28.5655	28.5095	O14744	FUNCTION: Arginine methyltransferase that can both catalyze the formation of omega-N monomethylarginine (MMA) and symmetrical dimethylarginine (sDMA), with a preference for the formation of MMA (PubMed:10531356, PubMed:11152681, PubMed:11747828, PubMed:12411503, PubMed:15737618, PubMed:17709427, PubMed:20159986, PubMed:20810653, PubMed:21258366, PubMed:21917714, PubMed:22269951, PubMed:21081503).…	circadian regulation of gene expression [GO:0032922]; DNA-templated transcription, termination [GO:0006353]; endothelial cell activation [GO:0042118]; Golgi ribbon formation [GO:0090161]; histone arginine methylation [GO:0034969]; histone H4-R3 methylation [GO:0043985]; liver regeneration [GO:0097421]; negative regulation of cell differentiation [GO:0045596]; peptidyl-arginine methylation [GO:001…
O00232	PSD12_HUMAN	26S proteasome non-ATPase regulatory subunit 12	PSMD12	15	68	28.2487	28.4366	28.3095	28.3573	28.6628	28.5521	O00232	FUNCTION: Component of the 26S proteasome, a multiprotein complex involved in the ATP-dependent degradation of ubiquitinated proteins. This complex plays a key role in the maintenance of protein homeostasis by removing misfolded or damaged proteins, which could impair cellular functions, and by removing proteins whose functions are no longer required. Therefore, the proteasome participates in num…	anaphase-promoting complex-dependent catabolic process [GO:0031145]; antigen processing and presentation of exogenous peptide antigen via MHC class I, TAP-dependent [GO:0002479]; Fc-epsilon receptor signaling pathway [GO:0038095]; interleukin-1-mediated signaling pathway [GO:0070498]; MAPK cascade [GO:0000165]; negative regulation of canonical Wnt signaling pathway [GO:0090090]; negative regulati…
Q99714	HCD2_HUMAN	3-hydroxyacyl-CoA dehydrogenase type-2	HSD17B10	12	84	28.7527	28.252	28.1167	28.2961	28.6088	28.5519	Q99714	FUNCTION: Mitochondrial dehydrogenase that catalyzes the beta-oxidation at position 17 of androgens and estrogens and has 3-alpha-hydroxysteroid dehydrogenase activity with androsterone (PubMed:9553139, PubMed:23042678, PubMed:12917011, PubMed:18996107, PubMed:25925575, PubMed:28888424). Catalyzes the third step in the beta-oxidation of fatty acids (PubMed:9553139, PubMed:12917011, PubMed:1899610…	branched-chain amino acid catabolic process [GO:0009083]; lipid metabolic process [GO:0006629]; mitochondrial tRNA 3'-end processing [GO:1990180]; mitochondrial tRNA 5'-end processing [GO:0097745]; mitochondrial tRNA methylation [GO:0070901]; mitochondrial tRNA processing [GO:0090646]; mitochondrion organization [GO:0007005]; protein homotetramerization [GO:0051289]
P61158	ARP3_HUMAN	Actin-related protein 3	ACTR3	14	81	28.2828	28.1002	28.1092	28.1863	28.9328	28.4894	P61158	FUNCTION: ATP-binding component of the Arp2/3 complex, a multiprotein complex that mediates actin polymerization upon stimulation by nucleation-promoting factor (NPF) (PubMed:9000076). The Arp2/3 complex mediates the formation of branched actin networks in the cytoplasm, providing the force for cell motility (PubMed:9000076). Seems to contact the pointed end of the daughter actin filament (PubMed…	actin polymerization-dependent cell motility [GO:0070358]; Arp2/3 complex-mediated actin nucleation [GO:0034314]; asymmetric cell division [GO:0008356]; cellular response to interferon-gamma [GO:0071346]; cilium assembly [GO:0060271]; ephrin receptor signaling pathway [GO:0048013]; establishment or maintenance of cell polarity [GO:0007163]; Fc-gamma receptor signaling pathway involved in phagocyt…
Q9NZM1	MYOF_HUMAN	Myoferlin	MYOF	65	333	27.974	28.3061	28.385	28.4882	28.4778	28.4634	Q9NZM1	FUNCTION: Calcium/phospholipid-binding protein that plays a role in the plasmalemma repair mechanism of endothelial cells that permits rapid resealing of membranes disrupted by mechanical stress. Involved in endocytic recycling. Implicated in VEGF signal transduction by regulating the levels of the receptor KDR (By similarity). {ECO:0000250}.	blood circulation [GO:0008015]; cellular response to heat [GO:0034605]; glycerol metabolic process [GO:0006071]; muscle contraction [GO:0006936]; muscle fiber development [GO:0048747]; myoblast fusion [GO:0007520]; plasma membrane repair [GO:0001778]; regulation of vascular endothelial growth factor receptor signaling pathway [GO:0030947]; T-tubule organization [GO:0033292]
P49411	EFTU_HUMAN	Elongation factor Tu, mitochondrial	TUFM	16	99	29.1128	28.6198	28.3433	28.4646	27.9038	28.606	P49411	FUNCTION: Promotes the GTP-dependent binding of aminoacyl-tRNA to the A-site of ribosomes during protein biosynthesis. Plays also a role in the regulation of autophagy and innate immunity. Recruits ATG5-ATG12 and NLRX1 at mitochondria and serves as a checkpoint of the RIG-I/DDX58-MAVS pathway. In turn, inhibits RLR-mediated type I interferon while promoting autophagy. {ECO:0000269|PubMed:22749352…	mitochondrial translational elongation [GO:0070125]; response to ethanol [GO:0045471]; translational elongation [GO:0006414]
Q00341	VIGLN_HUMAN	Vigilin	HDLBP	47	286	28.3941	28.5663	28.3707	28.533	28.3953	28.4593	Q00341	FUNCTION: Appears to play a role in cell sterol metabolism. It may function to protect cells from over-accumulation of cholesterol.	cholesterol metabolic process [GO:0008203]; high-density lipoprotein particle clearance [GO:0034384]; lipid transport [GO:0006869]
Q9BXJ9	NAA15_HUMAN	N-alpha-acetyltransferase 15, NatA auxiliary subunit	NAA15	31	186	28.9713	28.4003	28.452	28.249	28.4573	28.6121	Q9BXJ9	FUNCTION: Auxillary subunit of the N-terminal acetyltransferase A (NatA) complex which displays alpha (N-terminal) acetyltransferase activity. The NAT activity may be important for vascular, hematopoietic and neuronal growth and development. Required to control retinal neovascularization in adult ocular endothelial cells. In complex with XRCC6 and XRCC5 (Ku80), up-regulates transcription from the…	angiogenesis [GO:0001525]; cell differentiation [GO:0030154]; negative regulation of apoptotic process [GO:0043066]; N-terminal peptidyl-methionine acetylation [GO:0017196]; N-terminal protein amino acid acetylation [GO:0006474]; positive regulation of transcription, DNA-templated [GO:0045893]; protein stabilization [GO:0050821]
P08670	VIME_HUMAN	Vimentin	VIM	30	215	29.1984	29.0975	29.6166	28.4545	29.2848	28.2273	P08670	FUNCTION: Vimentins are class-III intermediate filaments found in various non-epithelial cells, especially mesenchymal cells. Vimentin is attached to the nucleus, endoplasmic reticulum, and mitochondria, either laterally or terminally. {ECO:0000269|PubMed:21746880}.; FUNCTION: Involved with LARP6 in the stabilization of type I collagen mRNAs for CO1A1 and CO1A2. {ECO:0000269|PubMed:21746880}.	astrocyte development [GO:0014002]; Bergmann glial cell differentiation [GO:0060020]; cellular response to interferon-gamma [GO:0071346]; cellular response to lipopolysaccharide [GO:0071222]; cellular response to muramyl dipeptide [GO:0071225]; cytokine-mediated signaling pathway [GO:0019221]; intermediate filament organization [GO:0045109]; lens fiber cell development [GO:0070307]; muscle filame…
Q14103	HNRPD_HUMAN	Heterogeneous nuclear ribonucleoprotein D0	HNRNPD	5	60	27.692	27.6677	28.5166	28.4501	28.7968	28.3772	Q14103	FUNCTION: Binds with high affinity to RNA molecules that contain AU-rich elements (AREs) found within the 3'-UTR of many proto-oncogenes and cytokine mRNAs. Also binds to double- and single-stranded DNA sequences in a specific manner and functions a transcription factor. Each of the RNA-binding domains specifically can bind solely to a single-stranded non-monotonous 5'-UUAG-3' sequence and also w…	3'-UTR-mediated mRNA destabilization [GO:0061158]; cellular response to amino acid stimulus [GO:0071230]; cellular response to estradiol stimulus [GO:0071392]; cellular response to nitric oxide [GO:0071732]; cellular response to putrescine [GO:1904586]; cerebellum development [GO:0021549]; circadian regulation of translation [GO:0097167]; hepatocyte dedifferentiation [GO:1990828]; liver developme…
Q15008	PSMD6_HUMAN	26S proteasome non-ATPase regulatory subunit 6	PSMD6	17	63	28.7687	28.192	27.9766	27.9657	28.4323	28.614	Q15008	FUNCTION: Component of the 26S proteasome, a multiprotein complex involved in the ATP-dependent degradation of ubiquitinated proteins. This complex plays a key role in the maintenance of protein homeostasis by removing misfolded or damaged proteins, which could impair cellular functions, and by removing proteins whose functions are no longer required. Therefore, the proteasome participates in num…	anaphase-promoting complex-dependent catabolic process [GO:0031145]; antigen processing and presentation of exogenous peptide antigen via MHC class I, TAP-dependent [GO:0002479]; Fc-epsilon receptor signaling pathway [GO:0038095]; interleukin-1-mediated signaling pathway [GO:0070498]; MAPK cascade [GO:0000165]; negative regulation of canonical Wnt signaling pathway [GO:0090090]; negative regulati…
P16070	CD44_HUMAN	CD44 antigen	CD44	10	125	27.9202	27.9891	28.0314	28.4272	28.6193	28.1757	P16070	FUNCTION: Cell-surface receptor that plays a role in cell-cell interactions, cell adhesion and migration, helping them to sense and respond to changes in the tissue microenvironment (PubMed:16541107, PubMed:19703720, PubMed:22726066). Participates thereby in a wide variety of cellular functions including the activation, recirculation and homing of T-lymphocytes, hematopoiesis, inflammation and re…	cartilage development [GO:0051216]; cell adhesion [GO:0007155]; cell-cell adhesion [GO:0098609]; cell-matrix adhesion [GO:0007160]; cell migration [GO:0016477]; cellular response to fibroblast growth factor stimulus [GO:0044344]; extracellular matrix disassembly [GO:0022617]; extracellular matrix organization [GO:0030198]; hyaluronan catabolic process [GO:0030214]; inflammatory response [GO:00069…
P32969	RL9_HUMAN	60S ribosomal protein L9	RPL9	4	29	27.7057	27.8997	28.0583	28.1761	28.4379	28.4125	P32969		cytoplasmic translation [GO:0002181]; nuclear-transcribed mRNA catabolic process, nonsense-mediated decay [GO:0000184]; SRP-dependent cotranslational protein targeting to membrane [GO:0006614]; translation [GO:0006412]; translational initiation [GO:0006413]; viral transcription [GO:0019083]
P11586	C1TC_HUMAN	C-1-tetrahydrofolate synthase, cytoplasmic;Methylenetetrahydrofolate dehydrogenase;Methenyltetrahydrofolate cyclohydrolase;Formyltetrahydrofolate synthetase;C-1-tetrahydrofolate synthase, cytoplasmic, N-terminally processed	MTHFD1	35	239	28.458	27.8802	28.0014	27.9281	28.4095	28.5652	P11586		10-formyltetrahydrofolate biosynthetic process [GO:0009257]; embryonic neurocranium morphogenesis [GO:0048702]; embryonic viscerocranium morphogenesis [GO:0048703]; folic acid metabolic process [GO:0046655]; heart development [GO:0007507]; histidine biosynthetic process [GO:0000105]; methionine biosynthetic process [GO:0009086]; methionine metabolic process [GO:0006555]; neural tube closure [GO:0…
P41227	NAA10_HUMAN	N-alpha-acetyltransferase 10	NAA10	8	44	28.6499	27.8892	28.1465	28.4293	27.9459	28.3634	P41227	FUNCTION: Catalytic subunit of the N-terminal acetyltransferase A (NatA) complex which displays alpha (N-terminal) acetyltransferase activity (PubMed:15496142, PubMed:19826488, PubMed:19420222, PubMed:20145209, PubMed:27708256, PubMed:25489052). Acetylates amino termini that are devoid of initiator methionine (PubMed:19420222). The alpha (N-terminal) acetyltransferase activity may be important fo…	DNA packaging [GO:0006323]; internal protein amino acid acetylation [GO:0006475]; negative regulation of maintenance of mitotic sister chromatid cohesion, centromeric [GO:2000719]; N-terminal peptidyl-glutamic acid acetylation [GO:0018002]; N-terminal peptidyl-serine acetylation [GO:0017198]; N-terminal protein amino acid acetylation [GO:0006474]; protein acetylation [GO:0006473]
P30050	RL12_HUMAN	60S ribosomal protein L12	RPL12	5	43	27.5478	28.6049	28.3252	28.3572	28.8989	28.2926	P30050	FUNCTION: Binds directly to 26S ribosomal RNA. {ECO:0000250}.	nuclear-transcribed mRNA catabolic process, nonsense-mediated decay [GO:0000184]; ribosomal large subunit assembly [GO:0000027]; SRP-dependent cotranslational protein targeting to membrane [GO:0006614]; translation [GO:0006412]; translational initiation [GO:0006413]; viral transcription [GO:0019083]
Q13155	AIMP2_HUMAN	Aminoacyl tRNA synthase complex-interacting multifunctional protein 2	AIMP2	6	29	27.5044	28.6336	28.7558	28.6757	28.1783	28.3432	Q13155	FUNCTION: Required for assembly and stability of the aminoacyl-tRNA synthase complex (PubMed:19131329). Mediates ubiquitination and degradation of FUBP1, a transcriptional activator of MYC, leading to MYC down-regulation which is required for aveolar type II cell differentiation. Blocks MDM2-mediated ubiquitination and degradation of p53/TP53. Functions as a proapoptotic factor. {ECO:0000269|PubM…	apoptotic process [GO:0006915]; negative regulation of cell population proliferation [GO:0008285]; positive regulation of aminoacyl-tRNA ligase activity [GO:1903632]; positive regulation of neuron death [GO:1901216]; positive regulation of protein ubiquitination [GO:0031398]; protein-containing complex assembly [GO:0065003]; tRNA aminoacylation for protein translation [GO:0006418]; type II pneumo…
P46778	RL21_HUMAN	60S ribosomal protein L21	RPL21	3	15	27.9459	28.3487	28.0122	28.3419	28.4247	28.1311	P46778	FUNCTION: Component of the large ribosomal subunit. {ECO:0000269|PubMed:23636399, ECO:0000269|PubMed:25901680, ECO:0000269|PubMed:25957688, ECO:0000305|PubMed:12962325}.	nuclear-transcribed mRNA catabolic process, nonsense-mediated decay [GO:0000184]; SRP-dependent cotranslational protein targeting to membrane [GO:0006614]; translation [GO:0006412]; translational initiation [GO:0006413]; viral transcription [GO:0019083]
P62195	PRS8_HUMAN	26S protease regulatory subunit 8	PSMC5	13	103	28.4993	28.1212	28.261	28.3283	27.762	28.4687	P62195	FUNCTION: Component of the 26S proteasome, a multiprotein complex involved in the ATP-dependent degradation of ubiquitinated proteins. This complex plays a key role in the maintenance of protein homeostasis by removing misfolded or damaged proteins, which could impair cellular functions, and by removing proteins whose functions are no longer required. Therefore, the proteasome participates in num…	anaphase-promoting complex-dependent catabolic process [GO:0031145]; antigen processing and presentation of exogenous peptide antigen via MHC class I, TAP-dependent [GO:0002479]; Fc-epsilon receptor signaling pathway [GO:0038095]; interleukin-1-mediated signaling pathway [GO:0070498]; MAPK cascade [GO:0000165]; modulation of chemical synaptic transmission [GO:0050804]; negative regulation of cano…
P28066	PSA5_HUMAN	Proteasome subunit alpha type-5	PSMA5	5	43	28.5561	28.0119	28.5023	28.3785	28.2111	28.3027	P28066	FUNCTION: Component of the 20S core proteasome complex involved in the proteolytic degradation of most intracellular proteins. This complex plays numerous essential roles within the cell by associating with different regulatory particles. Associated with two 19S regulatory particles, forms the 26S proteasome and thus participates in the ATP-dependent degradation of ubiquitinated proteins. The 26S…	anaphase-promoting complex-dependent catabolic process [GO:0031145]; antigen processing and presentation of exogenous peptide antigen via MHC class I, TAP-dependent [GO:0002479]; Fc-epsilon receptor signaling pathway [GO:0038095]; interleukin-1-mediated signaling pathway [GO:0070498]; MAPK cascade [GO:0000165]; negative regulation of canonical Wnt signaling pathway [GO:0090090]; negative regulati…
P25788	PSA3_HUMAN	Proteasome subunit alpha type-3	PSMA3	8	56	29.1056	28.3498	28.4782	28.3002	28.2624	28.7522	P25788	FUNCTION: Component of the 20S core proteasome complex involved in the proteolytic degradation of most intracellular proteins. This complex plays numerous essential roles within the cell by associating with different regulatory particles. Associated with two 19S regulatory particles, forms the 26S proteasome and thus participates in the ATP-dependent degradation of ubiquitinated proteins. The 26S…	anaphase-promoting complex-dependent catabolic process [GO:0031145]; antigen processing and presentation of exogenous peptide antigen via MHC class I, TAP-dependent [GO:0002479]; Fc-epsilon receptor signaling pathway [GO:0038095]; interleukin-1-mediated signaling pathway [GO:0070498]; MAPK cascade [GO:0000165]; negative regulation of canonical Wnt signaling pathway [GO:0090090]; negative regulati…
P26006	ITA3_HUMAN	Integrin alpha-3;Integrin alpha-3 heavy chain;Integrin alpha-3 light chain	ITGA3	16	133	28.5497	28.4163	28.3146	28.091	28.5878	28.2823	P26006	FUNCTION: Integrin alpha-3/beta-1 is a receptor for fibronectin, laminin, collagen, epiligrin, thrombospondin and CSPG4. Integrin alpha-3/beta-1 provides a docking site for FAP (seprase) at invadopodia plasma membranes in a collagen-dependent manner and hence may participate in the adhesion, formation of invadopodia and matrix degradation processes, promoting cell invasion. Alpha-3/beta-1 may med…	cell-matrix adhesion [GO:0007160]; dendritic spine maintenance [GO:0097062]; exploration behavior [GO:0035640]; extracellular matrix organization [GO:0030198]; heart development [GO:0007507]; integrin-mediated signaling pathway [GO:0007229]; leukocyte migration [GO:0050900]; lung development [GO:0030324]; maternal process involved in female pregnancy [GO:0060135]; memory [GO:0007613]; mesodermal …
Q07955	SRSF1_HUMAN	Serine/arginine-rich splicing factor 1	SRSF1	10	48	27.9974	27.6828	27.6395	28.2658	28.1155	28.2592	Q07955	FUNCTION: Plays a role in preventing exon skipping, ensuring the accuracy of splicing and regulating alternative splicing. Interacts with other spliceosomal components, via the RS domains, to form a bridge between the 5'- and 3'-splice site binding components, U1 snRNP and U2AF. Can stimulate binding of U1 snRNP to a 5'-splice site-containing pre-mRNA. Binds to purine-rich RNA sequences, either t…	alternative mRNA splicing, via spliceosome [GO:0000380]; mRNA 3'-end processing [GO:0031124]; mRNA 5'-splice site recognition [GO:0000395]; mRNA cis splicing, via spliceosome [GO:0045292]; mRNA export from nucleus [GO:0006406]; mRNA processing [GO:0006397]; mRNA splice site selection [GO:0006376]; mRNA splicing, via spliceosome [GO:0000398]; regulation of alternative mRNA splicing, via spliceosom…
P15529	MCP_HUMAN	Membrane cofactor protein	CD46	8	111	28.2635	27.8777	28.2128	28.4819	28.0536	28.2521	P15529	FUNCTION: Acts as a cofactor for complement factor I, a serine protease which protects autologous cells against complement-mediated injury by cleaving C3b and C4b deposited on host tissue. May be involved in the fusion of the spermatozoa with the oocyte during fertilization. Also acts as a costimulatory factor for T-cells which induces the differentiation of CD4+ into T-regulatory 1 cells. T-regu…	adaptive immune response [GO:0002250]; complement activation, classical pathway [GO:0006958]; innate immune response [GO:0045087]; interleukin-10 production [GO:0032613]; negative regulation of gene expression [GO:0010629]; positive regulation of gene expression [GO:0010628]; positive regulation of interleukin-10 production [GO:0032733]; positive regulation of memory T cell differentiation [GO:00…
Q16658	FSCN1_HUMAN	Fascin	FSCN1	15	99	28.9941	28.6131	28.7831	28.245	28.482	28.052	Q16658	FUNCTION: Actin-binding protein that contains 2 major actin binding sites (PubMed:21685497, PubMed:23184945). Organizes filamentous actin into parallel bundles (PubMed:20393565, PubMed:21685497, PubMed:23184945). Plays a role in the organization of actin filament bundles and the formation of microspikes, membrane ruffles, and stress fibers (PubMed:22155786). Important for the formation of a diver…	actin cytoskeleton organization [GO:0030036]; actin filament bundle assembly [GO:0051017]; cell-cell junction assembly [GO:0007043]; cell migration [GO:0016477]; cell motility [GO:0048870]; cytokine-mediated signaling pathway [GO:0019221]; establishment of apical/basal cell polarity [GO:0035089]; establishment or maintenance of cell polarity [GO:0007163]; microspike assembly [GO:0030035]; paralle…
P62258	1433E_HUMAN	14-3-3 protein epsilon	YWHAE	11	47	28.6713	28.2447	28.0928	28.2386	28.1684	28.461	P62258	FUNCTION: Adapter protein implicated in the regulation of a large spectrum of both general and specialized signaling pathways. Binds to a large number of partners, usually by recognition of a phosphoserine or phosphothreonine motif. Binding generally results in the modulation of the activity of the binding partner (By similarity). Positively regulates phosphorylated protein HSF1 nuclear export to…	cellular response to heat [GO:0034605]; cerebral cortex development [GO:0021987]; ciliary basal body-plasma membrane docking [GO:0097711]; G2/M transition of mitotic cell cycle [GO:0000086]; hippocampus development [GO:0021766]; hippo signaling [GO:0035329]; intracellular signal transduction [GO:0035556]; MAPK cascade [GO:0000165]; membrane organization [GO:0061024]; membrane repolarization durin…
P06493	CDK1_HUMAN	Cyclin-dependent kinase 1	CDK1	11	32	28.9429	28.0804	28.5076	28.2296	27.6686	28.2798	P06493	FUNCTION: Plays a key role in the control of the eukaryotic cell cycle by modulating the centrosome cycle as well as mitotic onset; promotes G2-M transition, and regulates G1 progress and G1-S transition via association with multiple interphase cyclins. Required in higher cells for entry into S-phase and mitosis. Phosphorylates PARVA/actopaxin, APC, AMPH, APC, BARD1, Bcl-xL/BCL2L1, BRCA2, CALD1, …	activation of MAPK activity [GO:0000187]; anaphase-promoting complex-dependent catabolic process [GO:0031145]; animal organ regeneration [GO:0031100]; apoptotic process [GO:0006915]; cell aging [GO:0007569]; cell division [GO:0051301]; cell migration [GO:0016477]; cell population proliferation [GO:0008283]; cellular response to hydrogen peroxide [GO:0070301]; centrosome cycle [GO:0007098]; chromo…
P0DMV9;P0DMV8	HS71B_HUMAN	Heat shock 70 kDa protein 1B;Heat shock 70 kDa protein 1A	HSPA1B;HSPA1A	22	223	28.7253	28.5615	28.586	28.6792	28.2011	28.1789	P0DMV9	FUNCTION: Molecular chaperone implicated in a wide variety of cellular processes, including protection of the proteome from stress, folding and transport of newly synthesized polypeptides, activation of proteolysis of misfolded proteins and the formation and dissociation of protein complexes. Plays a pivotal role in the protein quality control system, ensuring the correct folding of proteins, the…	ATP metabolic process [GO:0046034]; cellular heat acclimation [GO:0070370]; cellular response to heat [GO:0034605]; cellular response to oxidative stress [GO:0034599]; cellular response to unfolded protein [GO:0034620]; chaperone cofactor-dependent protein refolding [GO:0051085]; mRNA catabolic process [GO:0006402]; negative regulation of apoptotic process [GO:0043066]; negative regulation of cel…
P05187;P10696	PPB1_HUMAN	Alkaline phosphatase, placental type;Alkaline phosphatase, placental-like	ALPP;ALPPL2	20	145	28.3416	27.9032	27.7923	28.4893	28.1595	28.2006	P05187
Q93008;O00507	USP9X_HUMAN	Probable ubiquitin carboxyl-terminal hydrolase FAF-X;Probable ubiquitin carboxyl-terminal hydrolase FAF-Y	USP9X;USP9Y	61	298	27.7202	28.7608	28.6342	28.2246	28.1209	28.177	Q93008	FUNCTION: Deubiquitinase involved both in the processing of ubiquitin precursors and of ubiquitinated proteins. May therefore play an important regulatory role at the level of protein turnover by preventing degradation of proteins through the removal of conjugated ubiquitin. Specifically hydrolyzes 'Lys-48'-, 'Lys-29'- and 'Lys-33'-linked polyubiquitins chains. Essential component of TGF-beta/BMP…	axon extension [GO:0048675]; BMP signaling pathway [GO:0030509]; cell cycle [GO:0007049]; cell division [GO:0051301]; cellular protein metabolic process [GO:0044267]; chromosome segregation [GO:0007059]; female gamete generation [GO:0007292]; negative regulation of transcription by RNA polymerase II [GO:0000122]; neuron migration [GO:0001764]; positive regulation of DNA demethylation [GO:1901537]…
P28072	PSB6_HUMAN	Proteasome subunit beta type-6	PSMB6	3	19	28.467	28.3404	28.3851	27.9923	28.4335	28.1531	P28072	FUNCTION: Component of the 20S core proteasome complex involved in the proteolytic degradation of most intracellular proteins. This complex plays numerous essential roles within the cell by associating with different regulatory particles. Associated with two 19S regulatory particles, forms the 26S proteasome and thus participates in the ATP-dependent degradation of ubiquitinated proteins. The 26S…	anaphase-promoting complex-dependent catabolic process [GO:0031145]; antigen processing and presentation of exogenous peptide antigen via MHC class I, TAP-dependent [GO:0002479]; Fc-epsilon receptor signaling pathway [GO:0038095]; interleukin-1-mediated signaling pathway [GO:0070498]; MAPK cascade [GO:0000165]; negative regulation of canonical Wnt signaling pathway [GO:0090090]; negative regulati…
P35606	COPB2_HUMAN	Coatomer subunit beta	COPB2	28	227	28.1353	28.0395	28.1119	27.9208	28.143	28.3903	P35606	FUNCTION: The coatomer is a cytosolic protein complex that binds to dilysine motifs and reversibly associates with Golgi non-clathrin-coated vesicles, which further mediate biosynthetic protein transport from the ER, via the Golgi up to the trans Golgi network. Coatomer complex is required for budding from Golgi membranes, and is essential for the retrograde Golgi-to-ER transport of dilysine-tagg…	endoplasmic reticulum to Golgi vesicle-mediated transport [GO:0006888]; intracellular protein transport [GO:0006886]; intra-Golgi vesicle-mediated transport [GO:0006891]; retrograde vesicle-mediated transport, Golgi to endoplasmic reticulum [GO:0006890]; toxin transport [GO:1901998]
Q15046	SYK_HUMAN	Lysine--tRNA ligase	KARS	23	173	28.7067	28.5956	28.4743	28.3808	28.1238	28.0987	Q15046	FUNCTION: Catalyzes the specific attachment of an amino acid to its cognate tRNA in a 2 step reaction: the amino acid (AA) is first activated by ATP to form AA-AMP and then transferred to the acceptor end of the tRNA (PubMed:9278442, PubMed:18029264, PubMed:18272479). When secreted, acts as a signaling molecule that induces immune response through the activation of monocyte/macrophages (PubMed:15…	activation of MAPK activity [GO:0000187]; basophil activation involved in immune response [GO:0002276]; diadenosine tetraphosphate biosynthetic process [GO:0015966]; ERK1 and ERK2 cascade [GO:0070371]; lysyl-tRNA aminoacylation [GO:0006430]; negative regulation of cell population proliferation [GO:0008285]; positive regulation of cytokine production involved in inflammatory response [GO:1900017];…
P62333	PRS10_HUMAN	26S protease regulatory subunit 10B	PSMC6	12	84	27.6602	27.5577	27.3859	28.1014	28.3196	27.5829	P62333	FUNCTION: Component of the 26S proteasome, a multiprotein complex involved in the ATP-dependent degradation of ubiquitinated proteins. This complex plays a key role in the maintenance of protein homeostasis by removing misfolded or damaged proteins, which could impair cellular functions, and by removing proteins whose functions are no longer required. Therefore, the proteasome participates in num…	anaphase-promoting complex-dependent catabolic process [GO:0031145]; antigen processing and presentation of exogenous peptide antigen via MHC class I, TAP-dependent [GO:0002479]; Fc-epsilon receptor signaling pathway [GO:0038095]; interleukin-1-mediated signaling pathway [GO:0070498]; MAPK cascade [GO:0000165]; negative regulation of canonical Wnt signaling pathway [GO:0090090]; negative regulati…
Q6YHK3	CD109_HUMAN	CD109 antigen	CD109	33	221	28.3275	28.3664	28.2245	28.1265	28.0783	27.9161	Q6YHK3	FUNCTION: Modulates negatively TGFB1 signaling in keratinocytes. {ECO:0000269|PubMed:16754747}.	hair follicle development [GO:0001942]; negative regulation of keratinocyte proliferation [GO:0010839]; negative regulation of protein phosphorylation [GO:0001933]; negative regulation of transforming growth factor beta receptor signaling pathway [GO:0030512]; negative regulation of wound healing [GO:0061045]; osteoclast fusion [GO:0072675]; platelet degranulation [GO:0002576]; regulation of kera…
P30043	BLVRB_HUMAN	Flavin reductase (NADPH)	BLVRB	2	4	28.4777	28.2697	28.4067	NaN	28.1464	28.0778	P30043	FUNCTION: Broad specificity oxidoreductase that catalyzes the NADPH-dependent reduction of a variety of flavins, such as riboflavin, FAD or FMN, biliverdins, methemoglobin and PQQ (pyrroloquinoline quinone). Contributes to heme catabolism and metabolizes linear tetrapyrroles. Can also reduce the complexed Fe(3+) iron to Fe(2+) in the presence of FMN and NADPH. In the liver, converts biliverdin to…	heme catabolic process [GO:0042167]
P46940	IQGA1_HUMAN	Ras GTPase-activating-like protein IQGAP1	IQGAP1	54	289	28.0682	27.9636	27.8598	28.0555	27.8978	28.063	P46940	FUNCTION: Plays a crucial role in regulating the dynamics and assembly of the actin cytoskeleton. Binds to activated CDC42 but does not stimulate its GTPase activity. It associates with calmodulin. Could serve as an assembly scaffold for the organization of a multimolecular complex that would interface incoming signals to the reorganization of the actin cytoskeleton at the plasma membrane. May pr…	cell migration [GO:0016477]; cellular response to calcium ion [GO:0071277]; cellular response to epidermal growth factor stimulus [GO:0071364]; cellular response to platelet-derived growth factor stimulus [GO:0036120]; epidermal growth factor receptor signaling pathway [GO:0007173]; fibroblast growth factor receptor signaling pathway [GO:0008543]; glomerular visceral epithelial cell development […
P05026	AT1B1_HUMAN	Sodium/potassium-transporting ATPase subunit beta-1	ATP1B1	7	43	27.5118	27.6772	27.6891	28.0414	27.9972	28.7836	P05026	FUNCTION: This is the non-catalytic component of the active enzyme, which catalyzes the hydrolysis of ATP coupled with the exchange of Na(+) and K(+) ions across the plasma membrane. The beta subunit regulates, through assembly of alpha/beta heterodimers, the number of sodium pumps transported to the plasma membrane. {ECO:0000269|PubMed:19694409}.; FUNCTION: Involved in cell adhesion and establis…	ATP metabolic process [GO:0046034]; cardiac muscle contraction [GO:0060048]; cell adhesion [GO:0007155]; cell communication by electrical coupling involved in cardiac conduction [GO:0086064]; cellular calcium ion homeostasis [GO:0006874]; cellular potassium ion homeostasis [GO:0030007]; cellular sodium ion homeostasis [GO:0006883]; ion transmembrane transport [GO:0034220]; leukocyte migration [GO…
O43813	LANC1_HUMAN	LanC-like protein 1	LANCL1	9	25	28.2292	27.5698	27.6951	28.1761	27.8392	28.0355	O43813	FUNCTION: Functions as glutathione transferase. Catalyzes conjugation of the glutathione (GSH) to artificial substrates 1-chloro-2,4-dinitrobenzene (CDNB) and p-nitrophenyl acetate. Mitigates neuronal oxidative stress during normal postnatal development and in response to oxidative stresses probably through GSH antioxidant defense mechanism (By similarity). May play a role in EPS8 signaling. Bind…	G protein-coupled receptor signaling pathway [GO:0007186]; regulation of neuron apoptotic process [GO:0043523]; regulation of oxidative stress-induced neuron death [GO:1903203]
P15311	EZRI_HUMAN	Ezrin	EZR	25	107	27.9388	28.0273	27.9441	28.2165	28.0192	27.9864	P15311	FUNCTION: Probably involved in connections of major cytoskeletal structures to the plasma membrane. In epithelial cells, required for the formation of microvilli and membrane ruffles on the apical pole. Along with PLEKHG6, required for normal macropinocytosis. {ECO:0000269|PubMed:17881735, ECO:0000269|PubMed:18270268, ECO:0000269|PubMed:19111582}.	actin cytoskeleton reorganization [GO:0031532]; actin filament bundle assembly [GO:0051017]; astral microtubule organization [GO:0030953]; axon guidance [GO:0007411]; cellular protein-containing complex localization [GO:0034629]; cellular response to cAMP [GO:0071320]; cortical microtubule organization [GO:0043622]; cytoskeletal anchoring at plasma membrane [GO:0007016]; establishment of centroso…
P40926	MDHM_HUMAN	Malate dehydrogenase, mitochondrial	MDH2	10	57	27.8947	27.1781	27.2155	28.2324	27.8477	28.0144	P40926		aerobic respiration [GO:0009060]; gluconeogenesis [GO:0006094]; internal protein amino acid acetylation [GO:0006475]; malate metabolic process [GO:0006108]; NADH metabolic process [GO:0006734]; oxaloacetate metabolic process [GO:0006107]; tricarboxylic acid cycle [GO:0006099]
P04792	HSPB1_HUMAN	Heat shock protein beta-1	HSPB1	10	55	27.9251	27.7641	28.1742	27.8048	28.3575	28.0121	P04792	FUNCTION: Small heat shock protein which functions as a molecular chaperone probably maintaining denatured proteins in a folding-competent state (PubMed:10383393, PubMed:20178975). Plays a role in stress resistance and actin organization (PubMed:19166925). Through its molecular chaperone activity may regulate numerous biological processes including the phosphorylation and the axonal transport of …	anterograde axonal protein transport [GO:0099641]; cellular response to vascular endothelial growth factor stimulus [GO:0035924]; chaperone-mediated protein folding [GO:0061077]; intracellular signal transduction [GO:0035556]; negative regulation of apoptotic process [GO:0043066]; negative regulation of oxidative stress-induced intrinsic apoptotic signaling pathway [GO:1902176]; negative regulati…
P43686	PRS6B_HUMAN	26S protease regulatory subunit 6B	PSMC4	9	48	28.0595	27.9532	27.6327	28.0071	28.2546	27.9351	P43686	FUNCTION: Component of the 26S proteasome, a multiprotein complex involved in the ATP-dependent degradation of ubiquitinated proteins. This complex plays a key role in the maintenance of protein homeostasis by removing misfolded or damaged proteins, which could impair cellular functions, and by removing proteins whose functions are no longer required. Therefore, the proteasome participates in num…	anaphase-promoting complex-dependent catabolic process [GO:0031145]; antigen processing and presentation of exogenous peptide antigen via MHC class I, TAP-dependent [GO:0002479]; blastocyst development [GO:0001824]; Fc-epsilon receptor signaling pathway [GO:0038095]; interleukin-1-mediated signaling pathway [GO:0070498]; MAPK cascade [GO:0000165]; negative regulation of canonical Wnt signaling pa…
P10809	CH60_HUMAN	60 kDa heat shock protein, mitochondrial	HSPD1	17	128	28.1861	27.7382	27.5981	28.3385	27.9975	27.814	P10809	FUNCTION: Chaperonin implicated in mitochondrial protein import and macromolecular assembly. Together with Hsp10, facilitates the correct folding of imported proteins. May also prevent misfolding and promote the refolding and proper assembly of unfolded polypeptides generated under stress conditions in the mitochondrial matrix (PubMed:1346131, PubMed:11422376). The functional units of these chape…	'de novo' protein folding [GO:0006458]; activation of cysteine-type endopeptidase activity involved in apoptotic process [GO:0006919]; apoptotic mitochondrial changes [GO:0008637]; B cell activation [GO:0042113]; B cell cytokine production [GO:0002368]; B cell proliferation [GO:0042100]; chaperone-mediated protein complex assembly [GO:0051131]; interaction with symbiont [GO:0051702]; isotype swit…
Q00688	FKBP3_HUMAN	Peptidyl-prolyl cis-trans isomerase FKBP3	FKBP3	8	39	27.1706	27.4602	27.3835	27.5622	27.9904	28.111	Q00688	FUNCTION: FK506- and rapamycin-binding proteins (FKBPs) constitute a family of receptors for the two immunosuppressants which inhibit T-cell proliferation by arresting two distinct cytoplasmic signal transmission pathways. PPIases accelerate the folding of proteins.
Q15365	PCBP1_HUMAN	Poly(rC)-binding protein 1	PCBP1	9	61	27.844	28.8178	28.4645	27.9843	27.9559	28.5704	Q15365	FUNCTION: Single-stranded nucleic acid binding protein that binds preferentially to oligo dC. In case of infection by poliovirus, plays a role in initiation of viral RNA replication in concert with the viral protein 3CD (PubMed:12414943). {ECO:0000269|PubMed:12414943}.	mRNA splicing, via spliceosome [GO:0000398]; positive regulation of transcription by RNA polymerase II [GO:0045944]; RNA metabolic process [GO:0016070]; viral RNA genome replication [GO:0039694]
P68371	TBB4B_HUMAN	Tubulin beta-4B chain	TUBB4B	19	42	27.1742	28.5439	28.6182	28.532	26.6435	27.9823	P68371	FUNCTION: Tubulin is the major constituent of microtubules. It binds two moles of GTP, one at an exchangeable site on the beta chain and one at a non-exchangeable site on the alpha chain.	ciliary basal body-plasma membrane docking [GO:0097711]; G2/M transition of mitotic cell cycle [GO:0000086]; microtubule-based process [GO:0007017]; microtubule cytoskeleton organization [GO:0000226]; mitotic cell cycle [GO:0000278]; natural killer cell mediated cytotoxicity [GO:0042267]; neutrophil degranulation [GO:0043312]; regulation of G2/M transition of mitotic cell cycle [GO:0010389]
P43121	MUC18_HUMAN	Cell surface glycoprotein MUC18	MCAM	19	150	27.9706	27.4197	27.3484	27.5567	28.0475	27.9749	P43121	FUNCTION: Plays a role in cell adhesion, and in cohesion of the endothelial monolayer at intercellular junctions in vascular tissue. Its expression may allow melanoma cells to interact with cellular elements of the vascular system, thereby enhancing hematogeneous tumor spread. Could be an adhesion molecule active in neural crest cells during embryonic development. Acts as surface receptor that tr…	anatomical structure morphogenesis [GO:0009653]; angiogenesis [GO:0001525]; cell adhesion [GO:0007155]; glomerular filtration [GO:0003094]; positive regulation of cell migration [GO:0030335]; vascular wound healing [GO:0061042]
Q12906	ILF3_HUMAN	Interleukin enhancer-binding factor 3	ILF3	22	146	27.9517	27.4068	27.6085	27.9543	27.9858	27.9355	Q12906	FUNCTION: RNA-binding protein that plays an essential role in the biogenesis of circular RNAs (circRNAs) which are produced by back-splicing circularization of pre-mRNAs. Within the nucleus, promotes circRNAs processing by stabilizing the regulatory elements residing in the flanking introns of the circularized exons. Plays thereby a role in the back-splicing of a subset of circRNAs (PubMed:286255…	defense response to virus [GO:0051607]; negative regulation of transcription, DNA-templated [GO:0045892]; negative regulation of translation [GO:0017148]; negative regulation of viral genome replication [GO:0045071]; positive regulation of transcription, DNA-templated [GO:0045893]; protein phosphorylation [GO:0006468]
Q9P2B2	FPRP_HUMAN	Prostaglandin F2 receptor negative regulator	PTGFRN	29	208	27.8845	27.9111	27.9539	27.7257	28.0028	27.9543	Q9P2B2	FUNCTION: Inhibits the binding of prostaglandin F2-alpha (PGF2-alpha) to its specific FP receptor, by decreasing the receptor number rather than the affinity constant. Functional coupling with the prostaglandin F2-alpha receptor seems to occur (By similarity). In myoblasts, associates with tetraspanins CD9 and CD81 to prevent myotube fusion during muscle regeneration (By similarity). {ECO:0000250…	lipid droplet organization [GO:0034389]; myoblast fusion involved in skeletal muscle regeneration [GO:0014905]
O15143	ARC1B_HUMAN	Actin-related protein 2/3 complex subunit 1B	ARPC1B	10	21	28.0164	27.5624	27.4568	27.9528	27.5771	28.0225	O15143	FUNCTION: Component of the Arp2/3 complex, a multiprotein complex that mediates actin polymerization upon stimulation by nucleation-promoting factor (NPF) (PubMed:11741539, PubMed:9230079). The Arp2/3 complex mediates the formation of branched actin networks in the cytoplasm, providing the force for cell motility (PubMed:11741539, PubMed:9230079). In addition to its role in the cytoplasmic cytosk…	Arp2/3 complex-mediated actin nucleation [GO:0034314]; ephrin receptor signaling pathway [GO:0048013]; Fc-gamma receptor signaling pathway involved in phagocytosis [GO:0038096]; response to estradiol [GO:0032355]; response to estrogen [GO:0043627]
Q13740	CD166_HUMAN	CD166 antigen	ALCAM	17	134	28.1561	27.4868	27.5087	27.6577	28.159	27.9502	Q13740	FUNCTION: Cell adhesion molecule that mediates both heterotypic cell-cell contacts via its interaction with CD6, as well as homotypic cell-cell contacts (PubMed:7760007, PubMed:15496415, PubMed:15048703, PubMed:16352806, PubMed:23169771, PubMed:24945728). Promotes T-cell activation and proliferation via its interactions with CD6 (PubMed:15048703, PubMed:16352806, PubMed:24945728). Contributes to …	adaptive immune response [GO:0002250]; axon extension involved in axon guidance [GO:0048846]; cell adhesion [GO:0007155]; heterophilic cell-cell adhesion via plasma membrane cell adhesion molecules [GO:0007157]; motor neuron axon guidance [GO:0008045]; neuron projection extension [GO:1990138]; retinal ganglion cell axon guidance [GO:0031290]; signal transduction [GO:0007165]
Q99436	PSB7_HUMAN	Proteasome subunit beta type-7	PSMB7	4	61	28.2299	27.6648	28.0125	27.9464	27.8349	28.0412	Q99436	FUNCTION: Component of the 20S core proteasome complex involved in the proteolytic degradation of most intracellular proteins. This complex plays numerous essential roles within the cell by associating with different regulatory particles. Associated with two 19S regulatory particles, forms the 26S proteasome and thus participates in the ATP-dependent degradation of ubiquitinated proteins. The 26S…	anaphase-promoting complex-dependent catabolic process [GO:0031145]; antigen processing and presentation of exogenous peptide antigen via MHC class I, TAP-dependent [GO:0002479]; Fc-epsilon receptor signaling pathway [GO:0038095]; interleukin-1-mediated signaling pathway [GO:0070498]; MAPK cascade [GO:0000165]; negative regulation of canonical Wnt signaling pathway [GO:0090090]; negative regulati…
P61160	ARP2_HUMAN	Actin-related protein 2	ACTR2	9	76	27.1978	27.4127	27.7615	28.0872	27.8866	27.9413	P61160	FUNCTION: ATP-binding component of the Arp2/3 complex, a multiprotein complex that mediates actin polymerization upon stimulation by nucleation-promoting factor (NPF) (PubMed:9000076). The Arp2/3 complex mediates the formation of branched actin networks in the cytoplasm, providing the force for cell motility (PubMed:9000076). Seems to contact the pointed end of the daughter actin filament (PubMed…	Arp2/3 complex-mediated actin nucleation [GO:0034314]; associative learning [GO:0008306]; asymmetric cell division [GO:0008356]; cellular response to interferon-gamma [GO:0071346]; cellular response to trichostatin A [GO:0035984]; cilium assembly [GO:0060271]; cytosolic transport [GO:0016482]; ephrin receptor signaling pathway [GO:0048013]; establishment or maintenance of cell polarity [GO:000716…
Q01813	PFKAP_HUMAN	ATP-dependent 6-phosphofructokinase, platelet type	PFKP	28	208	28.5576	28.175	28.2545	28.0114	27.7934	27.9356	Q01813	FUNCTION: Catalyzes the phosphorylation of D-fructose 6-phosphate to fructose 1,6-bisphosphate by ATP, the first committing step of glycolysis.	canonical glycolysis [GO:0061621]; cellular response to leukemia inhibitory factor [GO:1990830]; fructose 1,6-bisphosphate metabolic process [GO:0030388]; fructose 6-phosphate metabolic process [GO:0006002]; glucose catabolic process [GO:0006007]; protein homotetramerization [GO:0051289]
Q8TEQ6	GEMI5_HUMAN	Gem-associated protein 5	GEMIN5	39	213	28.3072	28.0605	28.0196	27.9323	27.8549	28.0081	Q8TEQ6	FUNCTION: Required for the assembly of the SMN complex that plays a catalyst role in the assembly of small nuclear ribonucleoproteins (snRNPs), the building blocks of the spliceosome (PubMed:16857593, PubMed:18984161, PubMed:20513430). Thereby, plays an important role in the splicing of cellular pre-mRNAs. Most spliceosomal snRNPs contain a common set of Sm proteins SNRPB, SNRPD1, SNRPD2, SNRPD3,…	import into nucleus [GO:0051170]; mRNA splicing, via spliceosome [GO:0000398]; protein-containing complex assembly [GO:0065003]; regulation of translation [GO:0006417]; spliceosomal snRNP assembly [GO:0000387]; translation [GO:0006412]
P46783;Q9NQ39	RS10_HUMAN	40S ribosomal protein S10;Putative 40S ribosomal protein S10-like	RPS10;RPS10P5	4	36	26.7366	28.9866	28.7778	27.9321	28.2857	26.8576	P46783	FUNCTION: Component of the 40S ribosomal subunit.	nuclear-transcribed mRNA catabolic process, nonsense-mediated decay [GO:0000184]; ribosomal small subunit assembly [GO:0000028]; SRP-dependent cotranslational protein targeting to membrane [GO:0006614]; translation [GO:0006412]; translational initiation [GO:0006413]; viral transcription [GO:0019083]
P40429;Q6NVV1	RL13A_HUMAN	60S ribosomal protein L13a;Putative 60S ribosomal protein L13a protein RPL13AP3	RPL13A;RPL13AP3	7	22	27.7971	27.6521	27.8212	27.6221	27.9249	28.1498	P40429	FUNCTION: Associated with ribosomes but is not required for canonical ribosome function and has extra-ribosomal functions. Component of the GAIT (gamma interferon-activated inhibitor of translation) complex which mediates interferon-gamma-induced transcript-selective translation inhibition in inflammation processes. Upon interferon-gamma activation and subsequent phosphorylation dissociates from …	cellular response to interferon-gamma [GO:0071346]; negative regulation of formation of translation preinitiation complex [GO:1901194]; negative regulation of translation [GO:0017148]; nuclear-transcribed mRNA catabolic process, nonsense-mediated decay [GO:0000184]; SRP-dependent cotranslational protein targeting to membrane [GO:0006614]; translation [GO:0006412]; translational initiation [GO:000…
Q13200	PSMD2_HUMAN	26S proteasome non-ATPase regulatory subunit 2	PSMD2	27	171	28.1004	27.9704	28.0568	27.6917	27.9871	27.9039	Q13200	FUNCTION: Component of the 26S proteasome, a multiprotein complex involved in the ATP-dependent degradation of ubiquitinated proteins. This complex plays a key role in the maintenance of protein homeostasis by removing misfolded or damaged proteins, which could impair cellular functions, and by removing proteins whose functions are no longer required. Therefore, the proteasome participates in num…	anaphase-promoting complex-dependent catabolic process [GO:0031145]; antigen processing and presentation of exogenous peptide antigen via MHC class I, TAP-dependent [GO:0002479]; Fc-epsilon receptor signaling pathway [GO:0038095]; interleukin-1-mediated signaling pathway [GO:0070498]; MAPK cascade [GO:0000165]; negative regulation of canonical Wnt signaling pathway [GO:0090090]; negative regulati…
P27695	APEX1_HUMAN	DNA-(apurinic or apyrimidinic site) lyase;DNA-(apurinic or apyrimidinic site) lyase, mitochondrial	APEX1	8	33	27.5269	27.5072	27.5045	28.0144	27.3744	27.8718	P27695	FUNCTION: Multifunctional protein that plays a central role in the cellular response to oxidative stress. The two major activities of APEX1 are DNA repair and redox regulation of transcriptional factors. Functions as a apurinic/apyrimidinic (AP) endodeoxyribonuclease in the DNA base excision repair (BER) pathway of DNA lesions induced by oxidative and alkylating agents. Initiates repair of AP sit…	aging [GO:0007568]; base-excision repair [GO:0006284]; base-excision repair, base-free sugar-phosphate removal [GO:0006286]; cell redox homeostasis [GO:0045454]; cellular response to cAMP [GO:0071320]; cellular response to hydrogen peroxide [GO:0070301]; cellular response to peptide hormone stimulus [GO:0071375]; DNA demethylation [GO:0080111]; DNA recombination [GO:0006310]; DNA repair [GO:00062…
P38646	GRP75_HUMAN	Stress-70 protein, mitochondrial	HSPA9	28	196	28.4463	27.8315	27.8297	28.0738	27.8681	27.7117	P38646	FUNCTION: Chaperone protein which plays an important role in mitochondrial iron-sulfur cluster (ISC) biogenesis. Interacts with and stabilizes ISC cluster assembly proteins FXN, NFU1, NFS1 and ISCU (PubMed:26702583). Regulates erythropoiesis via stabilization of ISC assembly (PubMed:21123823, PubMed:26702583). May play a role in the control of cell proliferation and cellular aging (By similarity)…	cellular response to heat [GO:0034605]; cellular response to unfolded protein [GO:0034620]; chaperone cofactor-dependent protein refolding [GO:0051085]; erythrocyte differentiation [GO:0030218]; interleukin-12-mediated signaling pathway [GO:0035722]; iron-sulfur cluster assembly [GO:0016226]; negative regulation of apoptotic process [GO:0043066]; negative regulation of erythrocyte differentiation…
P51665	PSMD7_HUMAN	26S proteasome non-ATPase regulatory subunit 7	PSMD7	6	26	27.8339	27.6048	27.511	28.1471	27.6562	27.8634	P51665	FUNCTION: Component of the 26S proteasome, a multiprotein complex involved in the ATP-dependent degradation of ubiquitinated proteins. This complex plays a key role in the maintenance of protein homeostasis by removing misfolded or damaged proteins, which could impair cellular functions, and by removing proteins whose functions are no longer required. Therefore, the proteasome participates in num…	anaphase-promoting complex-dependent catabolic process [GO:0031145]; antigen processing and presentation of exogenous peptide antigen via MHC class I, TAP-dependent [GO:0002479]; Fc-epsilon receptor signaling pathway [GO:0038095]; interleukin-1-mediated signaling pathway [GO:0070498]; MAPK cascade [GO:0000165]; negative regulation of canonical Wnt signaling pathway [GO:0090090]; negative regulati…
P06756	ITAV_HUMAN	Integrin alpha-V;Integrin alpha-V heavy chain;Integrin alpha-V light chain	ITGAV	30	192	27.884	27.7307	27.7596	27.4528	27.886	27.8336	P06756	FUNCTION: The alpha-V (ITGAV) integrins are receptors for vitronectin, cytotactin, fibronectin, fibrinogen, laminin, matrix metalloproteinase-2, osteopontin, osteomodulin, prothrombin, thrombospondin and vWF. They recognize the sequence R-G-D in a wide array of ligands. ITGAV:ITGB3 binds to fractalkine (CX3CL1) and may act as its coreceptor in CX3CR1-dependent fractalkine signaling (PubMed:231254…	angiogenesis [GO:0001525]; antigen processing and presentation of exogenous peptide antigen via MHC class I, TAP-dependent [GO:0002479]; apolipoprotein A-I-mediated signaling pathway [GO:0038027]; apoptotic cell clearance [GO:0043277]; calcium ion transmembrane transport [GO:0070588]; cell adhesion [GO:0007155]; cell adhesion mediated by integrin [GO:0033627]; cell-matrix adhesion [GO:0007160]; c…
Q9Y678	COPG1_HUMAN	Coatomer subunit gamma-1	COPG1	25	151	28.0361	27.9136	28.0655	27.6317	27.83	27.9658	Q9Y678	FUNCTION: The coatomer is a cytosolic protein complex that binds to dilysine motifs and reversibly associates with Golgi non-clathrin-coated vesicles, which further mediate biosynthetic protein transport from the ER, via the Golgi up to the trans Golgi network. Coatomer complex is required for budding from Golgi membranes, and is essential for the retrograde Golgi-to-ER transport of dilysine-tagg…	endoplasmic reticulum to Golgi vesicle-mediated transport [GO:0006888]; establishment of Golgi localization [GO:0051683]; intracellular protein transport [GO:0006886]; intra-Golgi vesicle-mediated transport [GO:0006891]; organelle transport along microtubule [GO:0072384]; protein secretion [GO:0009306]; retrograde vesicle-mediated transport, Golgi to endoplasmic reticulum [GO:0006890]
O75369	FLNB_HUMAN	Filamin-B	FLNB	87	303	27.4877	28.5224	28.5014	27.8338	27.8243	27.7497	O75369	FUNCTION: Connects cell membrane constituents to the actin cytoskeleton. May promote orthogonal branching of actin filaments and links actin filaments to membrane glycoproteins. Anchors various transmembrane proteins to the actin cytoskeleton. Interaction with FLNA may allow neuroblast migration from the ventricular zone into the cortical plate. Various interactions and localizations of isoforms …	actin cytoskeleton organization [GO:0030036]; cellular response to interferon-gamma [GO:0071346]; cytoskeletal anchoring at plasma membrane [GO:0007016]; epithelial cell morphogenesis [GO:0003382]; keratinocyte development [GO:0003334]; signal transduction [GO:0007165]; skeletal muscle tissue development [GO:0007519]
P53618	COPB_HUMAN	Coatomer subunit beta	COPB1	29	213	28.0928	28.0066	27.9698	27.4765	27.8135	28.0149	P53618	FUNCTION: The coatomer is a cytosolic protein complex that binds to dilysine motifs and reversibly associates with Golgi non-clathrin-coated vesicles, which further mediate biosynthetic protein transport from the ER, via the Golgi up to the trans Golgi network. Coatomer complex is required for budding from Golgi membranes, and is essential for the retrograde Golgi-to-ER transport of dilysine-tagg…	endoplasmic reticulum to Golgi vesicle-mediated transport [GO:0006888]; intracellular protein transport [GO:0006886]; intra-Golgi vesicle-mediated transport [GO:0006891]; neutrophil degranulation [GO:0043312]; retrograde vesicle-mediated transport, Golgi to endoplasmic reticulum [GO:0006890]; viral process [GO:0016032]
Q6PKG0	LARP1_HUMAN	La-related protein 1	LARP1	32	137	27.7144	27.6258	27.5756	27.623	27.858	27.7983	Q6PKG0	FUNCTION: RNA-binding protein that regulates the translation of specific target mRNA species downstream of the mTORC1 complex, in function of growth signals and nutrient availability (PubMed:20430826, PubMed:23711370, PubMed:24532714, PubMed:25940091, PubMed:28650797, PubMed:28673543, PubMed:29244122). Interacts on the one hand with the 3' poly-A tails that are present in all mRNA molecules, and …	cell population proliferation [GO:0008283]; cellular response to rapamycin [GO:0072752]; mRNA stabilization [GO:0048255]; negative regulation of translation [GO:0017148]; negative regulation of translational initiation [GO:0045947]; positive regulation of macroautophagy [GO:0016239]; positive regulation of viral genome replication [GO:0045070]; response to amino acid starvation [GO:1990928]; TORC…
P26196	DDX6_HUMAN	Probable ATP-dependent RNA helicase DDX6	DDX6	15	72	26.0088	28.2082	27.8402	27.7743	26.3666	27.8651	P26196	FUNCTION: In the process of mRNA degradation, plays a role in mRNA decapping (PubMed:16364915). Blocks autophagy in nutrient-rich conditions by repressing the expression of ATG-related genes through degradation of their transcripts (PubMed:26098573). {ECO:0000269|PubMed:16364915, ECO:0000269|PubMed:26098573}.	cytoplasmic mRNA processing body assembly [GO:0033962]; exonucleolytic catabolism of deadenylated mRNA [GO:0043928]; negative regulation of neuron differentiation [GO:0045665]; spermatid differentiation [GO:0048515]; stem cell population maintenance [GO:0019827]; viral RNA genome packaging [GO:0019074]
O15031	PLXB2_HUMAN	Plexin-B2	PLXNB2	41	216	27.8612	27.4832	27.5404	27.7732	27.7751	27.6349	O15031	FUNCTION: Cell surface receptor for SEMA4C, SEMA4D and SEMA4G that plays an important role in cell-cell signaling (By similarity). Plays a role in glutamatergic synapse development and is required for SEMA4A-mediated excitatory synapse development (By similarity). Binding to class 4 semaphorins promotes downstream activation of RHOA and phosphorylation of ERBB2 at 'Tyr-1248' (By similarity). Requ…	brain development [GO:0007420]; excitatory synapse assembly [GO:1904861]; homophilic cell adhesion via plasma membrane adhesion molecules [GO:0007156]; negative regulation of cell adhesion [GO:0007162]; neural tube closure [GO:0001843]; neuroblast proliferation [GO:0007405]; positive regulation of axonogenesis [GO:0050772]; positive regulation of neuron projection development [GO:0010976]; regula…
P48556	PSMD8_HUMAN	26S proteasome non-ATPase regulatory subunit 8	PSMD8	5	22	28.2929	27.7018	27.7169	27.5562	27.7545	27.9941	P48556	FUNCTION: Component of the 26S proteasome, a multiprotein complex involved in the ATP-dependent degradation of ubiquitinated proteins. This complex plays a key role in the maintenance of protein homeostasis by removing misfolded or damaged proteins, which could impair cellular functions, and by removing proteins whose functions are no longer required. Therefore, the proteasome participates in num…	anaphase-promoting complex-dependent catabolic process [GO:0031145]; antigen processing and presentation of exogenous peptide antigen via MHC class I, TAP-dependent [GO:0002479]; Fc-epsilon receptor signaling pathway [GO:0038095]; interleukin-1-mediated signaling pathway [GO:0070498]; MAPK cascade [GO:0000165]; negative regulation of canonical Wnt signaling pathway [GO:0090090]; negative regulati…
P10586	PTPRF_HUMAN	Receptor-type tyrosine-protein phosphatase F	PTPRF	58	312	27.6342	27.7283	27.8023	27.7023	27.8416	27.7423	P10586	FUNCTION: Possible cell adhesion receptor. It possesses an intrinsic protein tyrosine phosphatase activity (PTPase) and dephosphorylates EPHA2 regulating its activity.; FUNCTION: The first PTPase domain has enzymatic activity, while the second one seems to affect the substrate specificity of the first one.	cell adhesion [GO:0007155]; cell migration [GO:0016477]; negative regulation of receptor binding [GO:1900121]; neuron projection regeneration [GO:0031102]; peptidyl-tyrosine dephosphorylation [GO:0035335]; protein dephosphorylation [GO:0006470]; regulation of axon regeneration [GO:0048679]; synaptic membrane adhesion [GO:0099560]; transmembrane receptor protein tyrosine phosphatase signaling path…
P52292	IMA1_HUMAN	Importin subunit alpha-1	KPNA2	12	80	25.9684	26.7674	27.4679	27.7324	27.9112	27.1131	P52292	FUNCTION: Functions in nuclear protein import as an adapter protein for nuclear receptor KPNB1. Binds specifically and directly to substrates containing either a simple or bipartite NLS motif. Docking of the importin/substrate complex to the nuclear pore complex (NPC) is mediated by KPNB1 through binding to nucleoporin FxFG repeats and the complex is subsequently translocated through the pore by …	DNA metabolic process [GO:0006259]; entry of viral genome into host nucleus through nuclear pore complex via importin [GO:0075506]; modulation by virus of host process [GO:0019054]; NLS-bearing protein import into nucleus [GO:0006607]; positive regulation of viral life cycle [GO:1903902]; postsynapse to nucleus signaling pathway [GO:0099527]; regulation of DNA recombination [GO:0000018]
P47813;O14602	IF1AX_HUMAN	Eukaryotic translation initiation factor 1A, X-chromosomal;Eukaryotic translation initiation factor 1A, Y-chromosomal	EIF1AX;EIF1AY	3	24	26.5783	27.7498	27.7982	27.7211	27.7221	27.394	P47813	FUNCTION: Seems to be required for maximal rate of protein biosynthesis. Enhances ribosome dissociation into subunits and stabilizes the binding of the initiator Met-tRNA(I) to 40 S ribosomal subunits.	translational initiation [GO:0006413]
P26599	PTBP1_HUMAN	Polypyrimidine tract-binding protein 1	PTBP1	11	127	27.3937	27.692	28.0771	27.7203	27.9464	27.0293	P26599	FUNCTION: Plays a role in pre-mRNA splicing and in the regulation of alternative splicing events. Activates exon skipping of its own pre-mRNA during muscle cell differentiation. Binds to the polypyrimidine tract of introns. May promote RNA looping when bound to two separate polypyrimidine tracts in the same pre-mRNA. May promote the binding of U2 snRNP to pre-mRNA. Cooperates with RAVER1 to modul…	fibroblast growth factor receptor signaling pathway [GO:0008543]; IRES-dependent viral translational initiation [GO:0075522]; mRNA processing [GO:0006397]; mRNA splicing, via spliceosome [GO:0000398]; negative regulation of mRNA splicing, via spliceosome [GO:0048025]; negative regulation of muscle cell differentiation [GO:0051148]; negative regulation of RNA splicing [GO:0033119]; positive regula…
Q5VYK3	ECM29_HUMAN	Proteasome-associated protein ECM29 homolog	ECM29	49	231	27.2126	27.5195	27.3493	27.7151	27.6455	27.7599	Q5VYK3	FUNCTION: Adapter/scaffolding protein that binds to the 26S proteasome, motor proteins and other compartment specific proteins. May couple the proteasome to different compartments including endosome, endoplasmic reticulum and centrosome. May play a role in ERAD and other enhanced proteolyis (PubMed:15496406). Promotes proteasome dissociation under oxidative stress (By similarity). {ECO:0000250|Un…	proteasome assembly [GO:0043248]; ubiquitin-dependent ERAD pathway [GO:0030433]
P62633	CNBP_HUMAN	Cellular nucleic acid-binding protein	CNBP	5	28	26.8706	26.9587	27.483	27.4976	28.1949	27.7039	P62633	FUNCTION: Single-stranded DNA-binding protein, with specificity to the sterol regulatory element (SRE). Involved in sterol-mediated repression.	cholesterol biosynthetic process [GO:0006695]; negative regulation of transcription by RNA polymerase II [GO:0000122]; positive regulation of cell population proliferation [GO:0008284]; positive regulation of cytoplasmic translation [GO:2000767]; positive regulation of transcription, DNA-templated [GO:0045893]; positive regulation of transcription by RNA polymerase II [GO:0045944]; regulation of …
P50454	SERPH_HUMAN	Serpin H1	SERPINH1	10	40	28.1478	27.8082	27.668	27.6951	27.5095	28.1494	P50454	FUNCTION: Binds specifically to collagen. Could be involved as a chaperone in the biosynthetic pathway of collagen.	chondrocyte development involved in endochondral bone morphogenesis [GO:0003433]; collagen biosynthetic process [GO:0032964]; collagen fibril organization [GO:0030199]; negative regulation of endopeptidase activity [GO:0010951]; protein maturation [GO:0051604]; response to unfolded protein [GO:0006986]
Q06323	PSME1_HUMAN	Proteasome activator complex subunit 1	PSME1	8	64	27.8181	27.5798	28.0666	27.6913	27.6113	28.0024	Q06323	FUNCTION: Implicated in immunoproteasome assembly and required for efficient antigen processing. The PA28 activator complex enhances the generation of class I binding peptides by altering the cleavage pattern of the proteasome.	anaphase-promoting complex-dependent catabolic process [GO:0031145]; antigen processing and presentation of exogenous peptide antigen via MHC class I, TAP-dependent [GO:0002479]; Fc-epsilon receptor signaling pathway [GO:0038095]; interleukin-1-mediated signaling pathway [GO:0070498]; MAPK cascade [GO:0000165]; negative regulation of canonical Wnt signaling pathway [GO:0090090]; negative regulati…
P31689	DNJA1_HUMAN	DnaJ homolog subfamily A member 1	DNAJA1	7	58	27.7054	27.8226	27.8606	27.6823	27.6226	27.8044	P31689	FUNCTION: Co-chaperone for HSPA8/Hsc70 (PubMed:10816573). Stimulates ATP hydrolysis, but not the folding of unfolded proteins mediated by HSPA1A (in vitro) (PubMed:24318877). Plays a role in protein transport into mitochondria via its role as co-chaperone. Functions as co-chaperone for HSPA1B and negatively regulates the translocation of BAX from the cytosol to mitochondria in response to cellula…	negative regulation of apoptotic process [GO:0043066]; negative regulation of establishment of protein localization to mitochondrion [GO:1903748]; negative regulation of JUN kinase activity [GO:0043508]; negative regulation of nitrosative stress-induced intrinsic apoptotic signaling pathway [GO:1905259]; negative regulation of protein ubiquitination [GO:0031397]; positive regulation of apoptotic …
Q13310	PABP4_HUMAN	Polyadenylate-binding protein 4	PABPC4	26	114	28.0481	27.5483	27.5449	27.9107	27.6195	27.6776	Q13310	FUNCTION: Binds the poly(A) tail of mRNA. May be involved in cytoplasmic regulatory processes of mRNA metabolism. Can probably bind to cytoplasmic RNA sequences other than poly(A) in vivo (By similarity). {ECO:0000250}.	blood coagulation [GO:0007596]; myeloid cell development [GO:0061515]; regulation of mRNA stability [GO:0043488]; RNA catabolic process [GO:0006401]; RNA processing [GO:0006396]; translation [GO:0006412]
P61163	ACTZ_HUMAN	Alpha-centractin	ACTR1A	10	38	27.9961	27.9254	27.8494	27.6607	27.4444	28.1448	P61163	FUNCTION: Component of a multi-subunit complex involved in microtubule based vesicle motility. It is associated with the centrosome.	antigen processing and presentation of exogenous peptide antigen via MHC class II [GO:0019886]; ciliary basal body-plasma membrane docking [GO:0097711]; endoplasmic reticulum to Golgi vesicle-mediated transport [GO:0006888]; establishment of mitotic spindle orientation [GO:0000132]; G2/M transition of mitotic cell cycle [GO:0000086]; nuclear migration along microtubule [GO:0030473]; regulation of…
Q9Y490	TLN1_HUMAN	Talin-1	TLN1	61	194	27.6017	28.0566	28.0389	27.6588	27.6536	27.5513	Q9Y490	FUNCTION: Probably involved in connections of major cytoskeletal structures to the plasma membrane. High molecular weight cytoskeletal protein concentrated at regions of cell-substratum contact and, in lymphocytes, at cell-cell contacts (By similarity). {ECO:0000250}.	cell-cell junction assembly [GO:0007043]; cell-substrate junction assembly [GO:0007044]; cortical actin cytoskeleton organization [GO:0030866]; cytoskeletal anchoring at plasma membrane [GO:0007016]; integrin activation [GO:0033622]; integrin-mediated signaling pathway [GO:0007229]; IRE1-mediated unfolded protein response [GO:0036498]; muscle contraction [GO:0006936]; platelet aggregation [GO:007…
Q13283	G3BP1_HUMAN	Ras GTPase-activating protein-binding protein 1	G3BP1	15	106	27.1843	27.6482	27.5146	28.0221	27.6511	27.3611	Q13283	FUNCTION: ATP- and magnesium-dependent helicase that plays an essential role in innate immunity (PubMed:30510222). Participates in the DNA-triggered cGAS/STING pathway by promoting the DNA binding and activation of CGAS. Enhances also DDX58-induced type I interferon production probably by helping DDX58 at sensing pathogenic RNA (PubMed:30804210). In addition, plays an essential role in stress gra…	defense response to virus [GO:0051607]; innate immune response [GO:0045087]; negative regulation of canonical Wnt signaling pathway [GO:0090090]; positive regulation of stress granule assembly [GO:0062029]; Ras protein signal transduction [GO:0007265]; stress granule assembly [GO:0034063]; type I interferon production [GO:0032606]; viral process [GO:0016032]
P47756	CAPZB_HUMAN	F-actin-capping protein subunit beta	CAPZB	10	42	28.1921	27.4947	27.3398	27.6832	27.2601	27.6502	P47756	FUNCTION: F-actin-capping proteins bind in a Ca(2+)-independent manner to the fast growing ends of actin filaments (barbed end) thereby blocking the exchange of subunits at these ends. Unlike other capping proteins (such as gelsolin and severin), these proteins do not sever actin filaments. Plays a role in the regulation of cell morphology and cytoskeletal organization. {ECO:0000269|PubMed:218349…	actin cytoskeleton organization [GO:0030036]; antigen processing and presentation of exogenous peptide antigen via MHC class II [GO:0019886]; barbed-end actin filament capping [GO:0051016]; blood coagulation [GO:0007596]; cell morphogenesis [GO:0000902]; cytoskeleton organization [GO:0007010]; endoplasmic reticulum to Golgi vesicle-mediated transport [GO:0006888]; negative regulation of filopodiu…
Q9Y265	RUVB1_HUMAN	RuvB-like 1	RUVBL1	17	59	26.7878	28.4306	27.7135	27.5837	27.8623	27.632	Q9Y265	FUNCTION: Possesses single-stranded DNA-stimulated ATPase and ATP-dependent DNA helicase (3' to 5') activity; hexamerization is thought to be critical for ATP hydrolysis and adjacent subunits in the ring-like structure contribute to the ATPase activity.; FUNCTION: Component of the NuA4 histone acetyltransferase complex which is involved in transcriptional activation of select genes principally by…	beta-catenin-TCF complex assembly [GO:1904837]; box C/D snoRNP assembly [GO:0000492]; cell cycle [GO:0007049]; cell division [GO:0051301]; CENP-A containing nucleosome assembly [GO:0034080]; chromatin remodeling [GO:0006338]; DNA recombination [GO:0006310]; DNA repair [GO:0006281]; histone acetylation [GO:0016573]; histone H2A acetylation [GO:0043968]; histone H4 acetylation [GO:0043967]; positiv…
Q92900	RENT1_HUMAN	Regulator of nonsense transcripts 1	UPF1	36	201	27.1541	27.1133	27.1635	27.305	27.6153	27.6701	Q92900	FUNCTION: RNA-dependent helicase and ATPase required for nonsense-mediated decay (NMD) of mRNAs containing premature stop codons. Is recruited to mRNAs upon translation termination and undergoes a cycle of phosphorylation and dephosphorylation; its phosphorylation appears to be a key step in NMD. Recruited by release factors to stalled ribosomes together with the SMG1C protein kinase complex to f…	3'-UTR-mediated mRNA destabilization [GO:0061158]; cell cycle phase transition [GO:0044770]; cellular response to interleukin-1 [GO:0071347]; cellular response to lipopolysaccharide [GO:0071222]; DNA repair [GO:0006281]; DNA replication [GO:0006260]; dosage compensation by inactivation of X chromosome [GO:0009048]; histone mRNA catabolic process [GO:0071044]; mRNA export from nucleus [GO:0006406]…
P11908	PRPS2_HUMAN	Ribose-phosphate pyrophosphokinase 2	PRPS2	9	21	27.5242	27.358	27.2756	27.599	27.4879	27.6354	P11908	FUNCTION: Catalyzes the synthesis of phosphoribosylpyrophosphate (PRPP) that is essential for nucleotide synthesis.	5-phosphoribose 1-diphosphate biosynthetic process [GO:0006015]; nucleobase-containing compound metabolic process [GO:0006139]; nucleoside metabolic process [GO:0009116]; nucleotide biosynthetic process [GO:0009165]; purine nucleotide biosynthetic process [GO:0006164]; ribonucleoside monophosphate biosynthetic process [GO:0009156]
P17812	PYRG1_HUMAN	CTP synthase 1	CTPS1	21	146	28.4113	27.8289	27.9266	27.8137	27.4554	27.5869	P17812	FUNCTION: This enzyme is involved in the de novo synthesis of CTP, a precursor of DNA, RNA and phospholipids. Catalyzes the ATP-dependent amination of UTP to CTP with either L-glutamine or ammonia as a source of nitrogen. This enzyme and its product, CTP, play a crucial role in the proliferation of activated lymphocytes and therefore in immunity. {ECO:0000269|PubMed:16179339, ECO:0000269|PubMed:2…	'de novo' CTP biosynthetic process [GO:0044210]; B cell proliferation [GO:0042100]; CTP biosynthetic process [GO:0006241]; glutamine metabolic process [GO:0006541]; nucleobase-containing compound metabolic process [GO:0006139]; nucleobase-containing small molecule interconversion [GO:0015949]; pyrimidine nucleobase biosynthetic process [GO:0019856]; response to drug [GO:0042493]; T cell prolifera…
O75534	CSDE1_HUMAN	Cold shock domain-containing protein E1	CSDE1	32	177	28.5217	27.7489	28.0236	27.4418	27.5798	27.6477	O75534	FUNCTION: RNA-binding protein. Required for internal initiation of translation of human rhinovirus RNA. May be involved in translationally coupled mRNA turnover. Implicated with other RNA-binding proteins in the cytoplasmic deadenylation/translational and decay interplay of the FOS mRNA mediated by the major coding-region determinant of instability (mCRD) domain. {ECO:0000269|PubMed:11051545, ECO…	male gonad development [GO:0008584]; nuclear-transcribed mRNA catabolic process, no-go decay [GO:0070966]
P31327	CPSM_HUMAN	Carbamoyl-phosphate synthase [ammonia], mitochondrial	CPS1	45	225	27.3346	27.2256	27.1186	27.579	27.3917	27.9338	P31327	FUNCTION: Involved in the urea cycle of ureotelic animals where the enzyme plays an important role in removing excess ammonia from the cell.	'de novo' pyrimidine nucleobase biosynthetic process [GO:0006207]; anion homeostasis [GO:0055081]; arginine biosynthetic process [GO:0006526]; carbamoyl phosphate biosynthetic process [GO:0070409]; cellular response to ammonia [GO:1903718]; cellular response to cAMP [GO:0071320]; cellular response to fibroblast growth factor stimulus [GO:0044344]; cellular response to glucagon stimulus [GO:007137…
P40222	TXLNA_HUMAN	Alpha-taxilin	TXLNA	10	39	27.8357	27.4914	27.3982	27.7293	27.425	27.5598	P40222	FUNCTION: May be involved in intracellular vesicle traffic and potentially in calcium-dependent exocytosis in neuroendocrine cells.	B cell activation [GO:0042113]; cell population proliferation [GO:0008283]; cytokine-mediated signaling pathway [GO:0019221]; exocytosis [GO:0006887]
O60256	KPRB_HUMAN	Phosphoribosyl pyrophosphate synthase-associated protein 2	PRPSAP2	8	30	28.2502	27.9711	27.4273	27.5533	27.2966	27.6906	O60256	FUNCTION: Seems to play a negative regulatory role in 5-phosphoribose 1-diphosphate synthesis.	5-phosphoribose 1-diphosphate biosynthetic process [GO:0006015]; bone development [GO:0060348]; nucleobase-containing compound metabolic process [GO:0006139]; nucleoside metabolic process [GO:0009116]; nucleotide biosynthetic process [GO:0009165]; purine nucleotide biosynthetic process [GO:0006164]
[truncated: 782 more rows]
