# Supplementary material for: Pharmacological induction of selective endoplasmic reticulum retention as a strategy for cancer therapy
Source: Nat Commun. 2020 Mar 11;11:1304. doi: 10.1038/s41467-020-15067-5 (PMC7066181; doi:10.1038/s41467-020-15067-5)
Supplement: Supplementary file 5 — Supplementary Data 2 [file 41467_2020_15067_MOESM5_ESM.xlsx]

## Sheet: Sheet1
-Log(P-value)	difference (Log2)treatment-control)	Fold change	up/down-regulation	Majority protein IDs	Protein names	Gene names	LFQ intensity ctrl_1	LFQ intensity ctrl_2	LFQ intensity ctrl_3	LFQ intensity treat_1	LFQ intensity treat_2	LFQ intensity treat_3
4.33327	-2.8702	7.31169	down	P23919	Thymidylate kinase	DTYMK	25.1949	25.3882	25.277	22.4602	22.3728	NaN
3.0057	-2.58275	5.99081	down	P17813	Endoglin	ENG	26.4291	25.4129	25.7716	23.2686	23.3449	23.2519
2.24481	-2.53946	5.81371	down	P31350	Ribonucleoside-diphosphate reductase subunit M2	RRM2	26.9815	26.6664	26.6398	24.0078	23.561	25.1005
1.62535	-2.17951	4.52999	down	P15531	Nucleoside diphosphate kinase A	NME1	27.5859	29.3378	29.0026	26.5893	26.9	25.8984
2.54814	-2.06306	4.17871	down	O00299	Chloride intracellular channel protein 1	CLIC1	27.5071	27.5848	27.7015	24.9139	25.8319	25.8585
1.61976	-2.02147	4.05997	down	Q9UHD1	Cysteine and histidine-rich domain-containing protein 1	CHORDC1	27.1435	26.8923	25.3726	24.6436	24.5267	24.1736
4.17941	-1.79219	3.4634	down	Q9UHN6	Transmembrane protein 2	TMEM2	24.67	24.4603	24.3324	22.6352	22.701	22.7498
2.68442	-1.65876	3.15745	down	P51812	Ribosomal protein S6 kinase alpha-3	RPS6KA3	26.866	26.3642	26.1828	24.9879	24.8465	24.6022
4.4587	-1.6493	3.13681	down	Q13057	Bifunctional coenzyme A synthase;Phosphopantetheine adenylyltransferase;Dephospho-CoA kinase	COASY	25.2573	25.1944	25.0535	23.6281	23.4614	23.4679
2.89601	-1.56238	2.95341	down	Q13332	Receptor-type tyrosine-protein phosphatase S	PTPRS	NaN	23.0151	22.8682	21.2073	21.5232	21.4074
1.72064	-1.5545	2.93732	down	Q6DD88	Atlastin-3	ATL3	23.7441	24.1431	23.9305	22.8999	22.6389	21.6154
2.10617	-1.5411	2.91017	down	Q03405	Urokinase plasminogen activator surface receptor	PLAUR	25.6671	25.4933	26.2794	24.4611	24.4858	23.8695
1.61734	-1.49216	2.8131	down	O60678	Protein arginine N-methyltransferase 3	PRMT3	22.4664	22.9944	23.6693	21.9341	21.6072	21.1123
3.10636	-1.48837	2.80572	down	P19367	Hexokinase-1	HK1	24.6761	24.1608	24.2417	22.8858	22.9078	22.8198
3.60258	-1.47586	2.78149	down	P51511	Matrix metalloproteinase-15	MMP15	23.5225	23.1737	23.2954	21.9745	21.7636	21.826
2.53304	-1.46646	2.76344	down	P67936	Tropomyosin alpha-4 chain	TPM4	28.3452	27.7383	27.6474	26.4902	26.5119	26.3293
1.55285	-1.43804	2.70953	down	Q99426	Tubulin-folding cofactor B	TBCB	25.2749	24.7152	23.8351	23.3035	23.0288	23.1786
1.12457	-1.43684	2.70727	down	P23528	Cofilin-1	CFL1	28.1755	29.6743	29.4495	27.8514	28.2036	26.9337
1.89138	-1.40256	2.6437	down	Q96D46	60S ribosomal export protein NMD3	NMD3	24.9288	24.0917	23.8823	23.0415	22.8179	22.8358
2.91241	-1.38295	2.60801	down	P31153	S-adenosylmethionine synthase isoform type-2	MAT2A	28.5119	28.2778	28.0146	26.9466	26.7086	27.0002
2.4931	-1.37503	2.59374	down	Q92598	Heat shock protein 105 kDa	HSPH1	26.2991	25.6444	25.6939	24.548	24.3937	24.5705
2.22766	-1.37452	2.59281	down	O43278	Kunitz-type protease inhibitor 1	SPINT1	25.8528	25.0735	25.1568	24.1214	23.8758	23.9624
3.09817	-1.36242	2.57117	down	P23921	Ribonucleoside-diphosphate reductase large subunit	RRM1	31.403	30.9049	31.0886	29.7986	29.7034	29.8072
2.53014	-1.34951	2.54826	down	P33991	DNA replication licensing factor MCM4	MCM4	25.8005	25.2407	25.2767	23.8932	24.2483	24.1279
2.65621	-1.34466	2.53971	down	P15170	Eukaryotic peptide chain release factor GTP-binding subunit ERF3A	GSPT1	27.7003	27.1984	27.2082	26.2144	25.8891	25.9693
2.00958	-1.32824	2.51097	down	O60487	Myelin protein zero-like protein 2	MPZL2	26.2428	25.9427	25.8206	24.3649	24.4708	25.1857
3.20243	-1.30832	2.47653	down	P62826	GTP-binding nuclear protein Ran	RAN	29.0403	28.6557	28.7706	27.379	27.5397	27.623
2.60089	-1.29462	2.45313	down	P32119	Peroxiredoxin-2	PRDX2	30.0928	29.5662	29.4963	28.3853	28.3902	28.496
1.41616	-1.2568	2.38966	down	P11802	Cyclin-dependent kinase 4	CDK4	24.8402	24.2945	23.4372	22.8554	22.8863	23.0598
1.85992	-1.24667	2.37292	down	O15305	Phosphomannomutase 2	PMM2	25.0766	24.4619	24.6544	NaN	23.5516	23.417
2.9793	-1.2197	2.32898	down	Q14145	Kelch-like ECH-associated protein 1	KEAP1	26.9887	26.7923	26.6064	25.7354	25.4181	25.5748
2.01564	-1.21208	2.31671	down	O60245	Protocadherin-7	PCDH7	24.3732	25.0444	25.0886	23.4129	23.8273	23.6299
2.5551	-1.20829	2.31063	down	Q9NYL2	Mitogen-activated protein kinase kinase kinase MLT	ZAK	24.0592	23.6772	23.92	22.3847	22.8135	22.8333
2.32455	-1.20351	2.30299	down	Q9Y2T3	Guanine deaminase	GDA	26.8118	26.5938	26.1496	25.2177	25.2466	25.4803
4.07889	-1.19175	2.2843	down	Q14566	DNA replication licensing factor MCM6	MCM6	23.6356	23.7109	23.7064	22.5452	22.3557	22.5767
2.99501	-1.18355	2.27134	down	Q8WX93	Palladin	PALLD	25.7036	25.6051	25.472	24.3101	24.6498	24.2702
1.70082	-1.15537	2.22741	down	Q9Y2Z0	Suppressor of G2 allele of SKP1 homolog	SUGT1	25.5009	25.0155	24.5714	24.0524	23.5738	23.9955
1.8566	-1.15146	2.22138	down	P23526	Adenosylhomocysteinase	AHCY	29.1663	28.7919	28.3532	27.6602	27.3521	27.8449
1.57913	-1.15018	2.21942	down	Q13126	S-methyl-5-thioadenosine phosphorylase	MTAP	24.0601	24.7573	24.1745	23.4468	23.4252	22.6693
4.38383	-1.13954	2.20311	down	Q7Z3C6	Autophagy-related protein 9A	ATG9A	23.7954	23.6802	23.7444	22.5082	22.6221	22.6711
2.23102	-1.13482	2.1959	down	Q8NBS9	Thioredoxin domain-containing protein 5	TXNDC5	29.1477	28.6625	28.7717	27.7537	27.4483	27.9754
1.83315	-1.12364	2.17896	down	O75131	Copine-3	CPNE3	24.7366	24.4478	24.1554	23.7248	23.2569	22.987
1.23822	-1.11012	2.15864	down	P52564	Dual specificity mitogen-activated protein kinase kinase 6	MAP2K6	25.593	24.4174	25.0494	24.2666	23.4312	24.0316
2.39647	-1.10693	2.15387	down	P12268	Inosine-5-monophosphate dehydrogenase 2	IMPDH2	30.521	30.9495	30.7712	29.8118	29.7432	29.3659
1.31965	-1.10197	2.14647	down	P55786	Puromycin-sensitive aminopeptidase	NPEPPS	23.9818	23.4867	22.7038	22.468	22.0603	22.338
1.56109	-1.09305	2.13325	down	Q15942	Zyxin	ZYX	23.8953	23.414	22.7926	22.2952	22.3381	22.1895
1.62752	-1.08561	2.12228	down	P19174	1-phosphatidylinositol 4,5-bisphosphate phosphodiesterase gamma-1	PLCG1	22.1958	22.8221	23.2323	21.6141	21.6223	21.757
2.50177	-1.06206	2.0879	down	Q9Y223	Bifunctional UDP-N-acetylglucosamine 2-epimerase/N-acetylmannosamine kinase;UDP-N-acetylglucosamine 2-epimerase (hydrolyzing);N-acetylmannosamine kinase	GNE	26.2112	25.7968	25.7034	24.9352	24.7295	24.8607
2.23728	-1.04577	2.06446	down	Q14118	Dystroglycan;Alpha-dystroglycan;Beta-dystroglycan	DAG1	26.3835	26.4226	26.2755	24.9886	25.6452	25.3106
1.95707	-1.03054	2.04278	down	Q9Y266	Nuclear migration protein nudC	NUDC	27.8465	27.7593	27.2987	26.7053	26.8085	26.2991
2.91111	-1.02047	2.02858	down	Q8TCY9	Up-regulator of cell proliferation	URGCP	23.5084	23.399	23.2935	22.1694	22.4386	22.5314
3.95443	-1.01974	2.02756	down	P33993	DNA replication licensing factor MCM7	MCM7	23.3728	23.5695	23.5371	22.5279	22.4299	22.4623
1.35913	-0.985833	1.98046	down	O00541	Pescadillo homolog	PES1	24.9292	24.7203	24.6728	24.2783	23.9251	23.1612
1.36996	-0.980864	1.97365	down	Q02750	Dual specificity mitogen-activated protein kinase kinase 1	MAP2K1	26.9875	26.2267	26.2012	25.4538	25.1425	25.8766
3.23843	-0.980651	1.97336	down	O00233	26S proteasome non-ATPase regulatory subunit 9	PSMD9	25.9519	25.6901	25.8993	24.8091	24.9823	24.8078
3.04744	-0.979112	1.97125	down	Q96T76	MMS19 nucleotide excision repair protein homolog	MMS19	24.7119	24.471	24.4162	23.4364	23.6521	23.5732
1.95214	-0.974778	1.96534	down	Q9NZL9	Methionine adenosyltransferase 2 subunit beta	MAT2B	25.865	26.3902	25.7652	25.1945	24.8468	25.0548
2.7843	-0.968901	1.95735	down	Q9HAV4	Exportin-5	XPO5	24.756	25.1347	25.0927	24.1118	23.9569	24.0079
1.4642	-0.964982	1.95204	down	P22314	Ubiquitin-like modifier-activating enzyme 1	UBA1	25.4703	24.652	24.6287	23.7024	24.0129	24.1408
3.3233	-0.964731	1.9517	down	P45880	Voltage-dependent anion-selective channel protein 2	VDAC2	25.185	25.3629	25.1845	24.3606	24.3391	24.1384
1.45073	-0.963839	1.95049	down	Q8WTV0	Scavenger receptor class B member 1	SCARB1	26.2741	25.4132	25.3349	24.8131	24.7377	24.5799
1.54998	-0.963526	1.95007	down	P27361	Mitogen-activated protein kinase 3	MAPK3	24.5764	24.3216	23.7026	23.4779	23.0944	23.1377
1.8291	-0.963008	1.94937	down	Q96T51	RUN and FYVE domain-containing protein 1	RUFY1	24.5358	23.8883	23.8507	23.0705	23.2778	23.0374
2.45346	-0.959509	1.94465	down	O60566	Mitotic checkpoint serine/threonine-protein kinase BUB1 beta	BUB1B	25.3699	25.6981	25.828	24.5881	24.8226	24.6068
1.69956	-0.949145	1.93073	down	P49588	Alanine--tRNA ligase, cytoplasmic	AARS	26.5869	25.931	25.7604	25.0937	25.1619	25.1753
2.04494	-0.948422	1.92976	down	Q16790	Carbonic anhydrase 9	CA9	24.2454	24.1541	24.4234	23.002	23.6379	23.3377
1.67158	-0.943846	1.92365	down	Q14134	Tripartite motif-containing protein 29	TRIM29	26.7645	26.1655	26.3724	25.84	25.4322	25.1987
2.29514	-0.940538	1.91924	down	P52789	Hexokinase-2	HK2	25.6482	25.2346	25.2374	24.2373	24.5254	24.5358
1.70017	-0.934598	1.91136	down	Q6IA86	Elongator complex protein 2	ELP2	25.8646	25.3294	25.2226	24.297	24.5011	24.8147
2.41607	-0.931903	1.90779	down	Q96CX2	BTB/POZ domain-containing protein KCTD12	KCTD12	25.4671	25.2344	25.0527	24.4634	24.1326	24.3625
1.8441	-0.927393	1.90184	down	Q9BYX2	TBC1 domain family member 2A	TBC1D2	25.6538	25.1531	25.3131	24.1893	24.3863	24.7623
1.3796	-0.925461	1.89929	down	P04632	Calpain small subunit 1	CAPNS1	26.2421	25.642	25.4206	24.7245	24.5811	25.2227
1.66678	-0.924452	1.89796	down	Q13043	Serine/threonine-protein kinase 4;Serine/threonine-protein kinase 4 37kDa subunit;Serine/threonine-protein kinase 4 18kDa subunit;Serine/threonine-protein kinase 3;Serine/threonine-protein kinase 3 36kDa subunit;Serine/threonine-protein kinase 3 20kDa subunit	STK4;STK3	22.5726	23.0223	22.1645	21.7559	21.636	21.5942
1.78333	-0.918999	1.8908	down	Q96AC1	Fermitin family homolog 2	FERMT2	24.7849	24.5077	24.7993	24.0974	23.8574	23.3801
2.27539	-0.916754	1.88786	down	Q14669	E3 ubiquitin-protein ligase TRIP12	TRIP12	22.7296	23.1555	23.1953	22.1441	21.9679	22.2181
3.17027	-0.903692	1.87085	down	Q06830	Peroxiredoxin-1	PRDX1	33.1427	32.8747	32.9015	31.987	32.1198	32.1011
1.7762	-0.897068	1.86228	down	P22102	Trifunctional purine biosynthetic protein adenosine-3;Phosphoribosylamine--glycine ligase;Phosphoribosylformylglycinamidine cyclo-ligase;Phosphoribosylglycinamide formyltransferase	GART	27.0704	26.5364	26.369	25.6053	25.7973	25.882
1.75375	-0.889242	1.8522	down	Q53H96	Pyrroline-5-carboxylate reductase 3	PYCRL	26.4154	25.7498	25.9723	25.014	25.0654	25.3903
3.34177	-0.88629	1.84842	down	P53396	ATP-citrate synthase	ACLY	31.4195	31.3954	31.4577	30.3853	30.5622	30.6661
1.69747	-0.877586	1.8373	down	Q92888	Rho guanine nucleotide exchange factor 1	ARHGEF1	27.4659	26.9067	26.7547	25.9888	26.2155	26.2902
1.84038	-0.876429	1.83583	down	P52209	6-phosphogluconate dehydrogenase, decarboxylating	PGD	26.3605	25.8207	25.9997	25.0976	24.9954	25.4586
2.6619	-0.8676	1.82463	down	Q9NVE7	Pantothenate kinase 4	PANK4	23.9423	23.5665	23.6875	22.8282	22.973	22.7923
2.04714	-0.864744	1.82102	down	Q15334	Lethal(2) giant larvae protein homolog 1	LLGL1	24.0677	23.8181	23.8395	22.7191	23.2419	23.1701
3.84345	-0.844914	1.79616	down	P00533	Epidermal growth factor receptor	EGFR	29.2528	29.2637	29.2139	28.3926	28.5012	28.3019
1.46182	-0.838214	1.78784	down	O43156	TELO2-interacting protein 1 homolog	TTI1	23.6119	23.1581	23.0606	22.0652	22.4793	22.7714
2.55602	-0.837041	1.78638	down	O15067	Phosphoribosylformylglycinamidine synthase	PFAS	25.2561	25.4335	24.9989	24.3734	24.4281	24.3759
1.9688	-0.828768	1.77617	down	P11532	Dystrophin	DMD	25.4401	24.8666	24.9409	24.2677	24.184	24.3095
3.17272	-0.826475	1.77335	down	Q8N0X7	Spartin	SPG20	23.6875	23.7882	23.59	22.786	22.809	22.9913
1.82858	-0.812339	1.75606	down	Q15418	Ribosomal protein S6 kinase alpha-1	RPS6KA1	25.5497	25.1583	24.9386	24.2763	24.3675	24.5658
1.83378	-0.809425	1.75251	down	Q15185	Prostaglandin E synthase 3	PTGES3	26.3976	25.9554	25.8937	25.4281	25.3448	25.0456
1.97934	-0.801636	1.74308	down	P37802	Transgelin-2	TAGLN2	25.1622	24.8884	25.4202	24.5124	24.3418	24.2116
2.18662	-0.795596	1.73579	down	P00492	Hypoxanthine-guanine phosphoribosyltransferase	HPRT1	25.6518	25.3956	25.1448	24.5635	24.5514	24.6904
1.52643	-0.794683	1.7347	down	Q9H4A6	Golgi phosphoprotein 3	GOLPH3	24.8459	25.3066	24.8392	24.0368	24.5699	24.001
1.48072	-0.790236	1.72936	down	P11216	Glycogen phosphorylase, brain form	PYGB	26.0536	25.2259	25.4721	24.8451	24.7975	24.7383
1.37212	-0.783592	1.72141	down	Q15386	Ubiquitin-protein ligase E3C	UBE3C	23.9304	23.3818	23.1577	22.5852	22.5565	22.9773
1.75398	-0.776088	1.71248	down	P04183	Thymidine kinase, cytosolic	TK1	23.5744	23.6723	23.2788	22.6554	NaN	22.8093
3.04998	-0.772648	1.7084	down	Q32MZ4	Leucine-rich repeat flightless-interacting protein 1	LRRFIP1	27.3164	27.3803	27.1635	26.4255	26.6251	26.4917
2.56581	-0.771603	1.70717	down	Q14247	Src substrate cortactin	CTTN	27.1054	26.7689	26.8294	26.2373	26.0715	26.08
1.66225	-0.765042	1.69942	down	P33316	Deoxyuridine 5-triphosphate nucleotidohydrolase, mitochondrial	DUT	24.7104	24.9703	25.1746	24.1701	24.2033	NaN
1.50755	-0.765041	1.69942	down	O43592	Exportin-T	XPOT	25.1064	24.4449	24.4273	23.7532	23.9463	23.9841
1.78747	-0.760834	1.69447	down	Q13162	Peroxiredoxin-4	PRDX4	30.8942	30.4221	30.4606	29.6917	29.7405	30.0623
1.75739	-0.755681	1.68843	down	P02794	Ferritin heavy chain;Ferritin heavy chain, N-terminally processed	FTH1	27.7973	27.7066	27.6933	26.6927	27.3394	26.898
1.55168	-0.753025	1.68532	down	Q93100	Phosphorylase b kinase regulatory subunit beta	PHKB	26.1718	25.6985	25.6156	24.8015	25.2719	25.1535
1.64352	-0.752739	1.68499	down	Q9UBB4	Ataxin-10	ATXN10	25.4788	25.5616	25.1149	24.7401	24.3218	24.8351
2.16215	-0.751825	1.68392	down	O75663	TIP41-like protein	TIPRL	25.0184	25.081	24.6196	24.1691	24.1039	24.1905
1.44619	-0.75164	1.68371	down	P47914	60S ribosomal protein L29	RPL29	25.8948	25.3681	25.5043	24.8832	24.7917	NaN
1.77674	-0.744625	1.67554	down	Q9HB71	Calcyclin-binding protein	CACYBP	29.6259	29.1194	29.0468	28.5951	28.4324	28.5307
2.29647	-0.739217	1.66927	down	P06753	Tropomyosin alpha-3 chain	TPM3	26.6877	26.5125	26.2457	25.7607	25.7872	25.6804
1.8841	-0.738922	1.66893	down	Q06203	Amidophosphoribosyltransferase	PPAT	23.9671	23.8686	24.2935	23.1136	23.2828	23.516
1.64381	-0.709387	1.63511	down	P28482	Mitogen-activated protein kinase 1	MAPK1	27.7188	27.2002	27.5278	26.9268	26.5233	26.8684
1.57102	-0.704524	1.62961	down	O00267	Transcription elongation factor SPT5	SUPT5H	23.4174	23.9414	23.9446	22.8525	23.2147	23.1226
2.35508	-0.70425	1.6293	down	Q15631	Translin	TSN	25.7264	26.0795	26.0529	25.25	25.1728	25.3233
3.22331	-0.69253	1.61611	down	O60488	Long-chain-fatty-acid--CoA ligase 4	ACSL4	26.164	26.0755	26.0958	25.468	25.2904	25.4994
2.96146	-0.687014	1.60995	down	P46019	Phosphorylase b kinase regulatory subunit alpha, liver isoform	PHKA2	24.7851	24.6524	24.6075	24.0852	23.8763	24.0224
1.76045	-0.68113	1.6034	down	Q01968	Inositol polyphosphate 5-phosphatase OCRL-1	OCRL	23.8658	23.4089	23.6163	22.7229	23.0756	23.0491
2.11869	-0.68101	1.60326	down	Q15645	Pachytene checkpoint protein 2 homolog	TRIP13	25.523	25.6742	25.3661	24.7755	24.7012	25.0435
1.80299	-0.680002	1.60214	down	P25205	DNA replication licensing factor MCM3	MCM3	27.5436	27.2472	27.2467	26.402	26.8602	26.7353
1.44936	-0.675507	1.59716	down	P21291	Cysteine and glycine-rich protein 1	CSRP1	26.9915	26.9799	26.9903	25.8895	26.6058	26.4399
1.94359	-0.660675	1.58082	down	P08581	Hepatocyte growth factor receptor	MET	26.0753	25.8644	25.805	25.0078	25.3475	25.4073
2.92091	-0.657457	1.5773	down	Q14C86	GTPase-activating protein and VPS9 domain-containing protein 1	GAPVD1	26.8142	26.685	26.6889	26.2073	26.0136	25.9948
1.44735	-0.649776	1.56893	down	P45974	Ubiquitin carboxyl-terminal hydrolase 5	USP5	22.4633	22.4086	22.0244	21.6589	21.6391	NaN
1.95873	-0.63949	1.55778	down	Q8N556	Actin filament-associated protein 1	AFAP1	23.3977	23.4564	23.1958	22.4782	22.7816	22.8716
1.77133	-0.619807	1.53667	down	P49327	Fatty acid synthase;[Acyl-carrier-protein] S-acetyltransferase;[Acyl-carrier-protein] S-malonyltransferase;3-oxoacyl-[acyl-carrier-protein] synthase;3-oxoacyl-[acyl-carrier-protein] reductase;3-hydroxyacyl-[acyl-carrier-protein] dehydratase;Enoyl-[acyl-carrier-protein] reductase;Oleoyl-[acyl-carrier-protein] hydrolase	FASN	32.2734	32.5321	32.4921	32.0519	31.5842	31.802
1.54254	-0.619454	1.53629	down	Q9Y263	Phospholipase A-2-activating protein	PLAA	22.5604	22.4085	22.2384	21.9172	NaN	21.6488
1.58992	-0.610786	1.52709	down	P21266	Glutathione S-transferase Mu 3	GSTM3	26.5761	26.3022	26.0476	25.5437	25.7006	25.8493
1.79665	-0.608017	1.52416	down	P78417	Glutathione S-transferase omega-1	GSTO1	23.3824	23.1805	23.0811	22.6167	22.3889	22.8144
1.72798	-0.600924	1.51669	down	O14530	Thioredoxin domain-containing protein 9	TXNDC9	25.6901	25.6618	26.0237	25.2324	24.9906	25.3499
2.35245	0.608635	1.52482	up	P29144	Tripeptidyl-peptidase 2	TPP2	27.56	27.6599	27.7138	28.082	28.267	28.4106
2.03028	0.609833	1.52608	up	P82979	SAP domain-containing ribonucleoprotein	SARNP	24.2143	24.1878	24.5271	25.0579	24.8257	24.8752
1.6768	0.623032	1.54011	up	P55084	Trifunctional enzyme subunit beta, mitochondrial;3-ketoacyl-CoA thiolase	HADHB	27.4518	26.9673	26.9284	27.7114	27.7486	27.7565
2.26328	0.623248	1.54034	up	P31942	Heterogeneous nuclear ribonucleoprotein H3	HNRNPH3	25.7322	25.5231	25.5392	26.1343	26.4057	26.1243
1.43777	0.626139	1.54343	up	Q8NE71	ATP-binding cassette sub-family F member 1	ABCF1	28.0543	27.7529	27.7043	28.1415	28.5274	28.721
1.74074	0.632624	1.55038	up	O15173	Membrane-associated progesterone receptor component 2	PGRMC2	24.5295	24.0271	24.1172	24.8955	24.9263	24.7498
1.77483	0.635551	1.55353	up	Q9NSD9	Phenylalanine--tRNA ligase beta subunit	FARSB	27.3102	26.8585	26.8754	27.66	27.5359	27.7548
1.85865	0.636805	1.55488	up	Q9BT22	Chitobiosyldiphosphodolichol beta-mannosyltransferase	ALG1	23.2209	23.2639	23.1148	23.5511	23.9307	24.0282
1.71986	0.645934	1.56475	up	P16615	Sarcoplasmic/endoplasmic reticulum calcium ATPase 2	ATP2A2	26.3305	25.828	26.0958	26.5555	26.8365	26.8001
1.54899	0.646449	1.56531	up	P54709	Sodium/potassium-transporting ATPase subunit beta-3	ATP1B3	26.5851	26.2797	26.0476	26.9776	26.7429	27.1312
1.74512	0.65711	1.57692	up	Q7L2H7	Eukaryotic translation initiation factor 3 subunit M	EIF3M	27.9907	27.7142	27.6149	28.4156	28.2179	28.6578
2.15353	0.662707	1.58305	up	Q15599	Na(+)/H(+) exchange regulatory cofactor NHE-RF2	SLC9A3R2	25.0759	24.9079	24.745	25.3975	25.6825	25.637
2.0704	0.664794	1.58534	up	Q02809	Procollagen-lysine,2-oxoglutarate 5-dioxygenase 1	PLOD1	23.8354	23.4184	23.7234	24.2491	24.2823	24.4402
2.13692	0.668727	1.58967	up	P01130	Low-density lipoprotein receptor	LDLR	22.9285	22.6419	22.7417	23.2473	23.599	23.472
2.16153	0.671641	1.59288	up	P12081	Histidine--tRNA ligase, cytoplasmic	HARS	25.1072	25.1806	24.9456	25.6364	25.6397	25.9721
1.65891	0.673456	1.59489	up	P42285	Superkiller viralicidic activity 2-like 2	SKIV2L2	23.1051	22.5878	22.7429	23.4042	23.6908	23.3612
1.79231	0.677247	1.59909	up	P49755	Transmembrane emp24 domain-containing protein 10	TMED10	24.9589	25.1335	25.4586	25.7322	26.0215	25.8291
1.80833	0.677409	1.59926	up	P43243	Matrin-3	MATR3	24.5402	24.2049	24.3421	24.7897	25.2588	25.071
1.87163	0.681269	1.60355	up	Q8N1G4	Leucine-rich repeat-containing protein 47	LRRC47	26.6974	26.6381	26.5106	27.5985	27.17	27.1214
2.53727	0.683971	1.60656	up	Q8N122	Regulatory-associated protein of mTOR	RPTOR	21.7857	21.7312	21.7114	22.2355	22.5886	22.4561
1.6182	0.691407	1.61486	up	P12956	X-ray repair cross-complementing protein 6	XRCC6	27.3043	26.824	26.8657	27.9297	27.546	27.5926
2.31693	0.700545	1.62512	up	O00560	Syntenin-1	SDCBP	25.6462	25.5617	25.8122	26.3949	26.1918	26.5352
1.6954	0.703839	1.62883	up	P08195	4F2 cell-surface antigen heavy chain	SLC3A2	30.7978	30.252	30.285	31.0574	31.2751	31.1138
1.58838	0.706041	1.63132	up	P29401	Transketolase	TKT	25.0063	24.6707	24.8124	25.8941	25.3414	25.372
2.82379	0.723145	1.65078	up	Q9Y448	Small kinetochore-associated protein	KNSTRN	23.0087	22.9677	NaN	23.6452	23.6836	23.8054
2.53079	0.729595	1.65817	up	P24539	ATP synthase F(0) complex subunit B1, mitochondrial	ATP5F1	24.5353	24.4504	24.4729	24.996	25.3206	25.3308
3.64389	0.73442	1.66373	up	P26640	Valine--tRNA ligase	VARS	28.2626	28.3663	28.2356	28.9613	29.0023	29.1041
1.81652	0.743172	1.67385	up	P17931	Galectin-3	LGALS3	29.4602	29.588	29.948	30.2521	30.3532	30.6203
3.23704	0.745005	1.67598	up	P35573	Glycogen debranching enzyme;4-alpha-glucanotransferase;Amylo-alpha-1,6-glucosidase	AGL	25.2209	25.2084	25.3715	26.0381	25.9085	26.0891
1.38482	0.750298	1.68214	up	Q02218	2-oxoglutarate dehydrogenase, mitochondrial	OGDH	25.0814	24.5766	24.6288	25.1247	25.749	25.6639
1.34485	0.760185	1.69371	up	Q12905	Interleukin enhancer-binding factor 2	ILF2	27.2385	27.4561	27.2218	27.6886	28.5473	27.9611
1.6161	0.762639	1.69659	up	Q9NQC3	Reticulon-4	RTN4	27.9008	27.9804	28.2357	28.7093	29.1686	28.5269
1.50286	0.762784	1.69676	up	P14866	Heterogeneous nuclear ribonucleoprotein L	HNRNPL	27.1275	26.7437	26.5339	27.8745	27.4611	27.3577
2.17061	0.763437	1.69753	up	Q15393	Splicing factor 3B subunit 3	SF3B3	25.3867	25.1424	25.1612	25.7439	26.1455	26.0912
1.41735	0.768747	1.70379	up	P82650	28S ribosomal protein S22, mitochondrial	MRPS22	24.1733	23.613	23.6496	24.9327	24.3932	24.4162
2.30069	0.770377	1.70572	up	P63010	AP-2 complex subunit beta	AP2B1	24.8301	24.4975	24.5179	25.2142	25.4806	25.4619
1.60952	0.776979	1.71354	up	P05198	Eukaryotic translation initiation factor 2 subunit 1	EIF2S1	30.1938	29.7301	29.7416	30.8204	30.3457	30.8303
1.3368	0.792909	1.73256	up	P38159	RNA-binding motif protein, X chromosome;RNA-binding motif protein, X chromosome, N-terminally processed;RNA binding motif protein, X-linked-like-1	RBMX;RBMXL1	27.439	27.138	26.8119	27.639	28.3333	27.7953
2.09654	0.795683	1.7359	up	P22061	Protein-L-isoaspartate(D-aspartate) O-methyltransferase	PCMT1	28.1694	28.4496	28.2033	28.7982	29.2192	29.1919
1.79454	0.796885	1.73735	up	Q8NBJ5	Procollagen galactosyltransferase 1	COLGALT1	24.6598	24.0964	24.2163	25.3056	24.9574	25.1002
1.33855	0.800536	1.74175	up	P27694	Replication protein A 70 kDa DNA-binding subunit;Replication protein A 70 kDa DNA-binding subunit, N-terminally processed	RPA1	23.4646	23.6262	22.9301	24.4415	24.1757	23.8054
5.9478	0.804631	1.7467	up	Q9NYU2	UDP-glucose:glycoprotein glucosyltransferase 1	UGGT1	22.8612	22.8698	22.8463	23.6936	23.6431	23.6546
2.31107	0.812634	1.75642	up	P30419	Glycylpeptide N-tetradecanoyltransferase 1	NMT1	24.6763	24.4745	24.3636	25.52	25.1354	25.2969
3.77332	0.819748	1.7651	up	P51572	B-cell receptor-associated protein 31	BCAP31	25.1932	25.1259	25.133	26.0408	25.8591	26.0115
2.03528	0.822067	1.76794	up	P05388	60S acidic ribosomal protein P0;60S acidic ribosomal protein P0-like	RPLP0;RPLP0P6	30.2209	30.1168	29.8978	30.9951	30.6138	31.0928
1.50191	0.825816	1.77254	up	O95831	Apoptosis-inducing factor 1, mitochondrial	AIFM1	23.155	22.8226	22.9112	24.1552	23.8581	23.353
1.97448	0.828274	1.77556	up	P41091	Eukaryotic translation initiation factor 2 subunit 3;Putative eukaryotic translation initiation factor 2 subunit 3-like protein	EIF2S3;EIF2S3L	30.4975	30.1924	30.3627	30.8897	31.4431	31.2047
1.51893	0.831416	1.77943	up	O95714	E3 ubiquitin-protein ligase HERC2	HERC2	NaN	21.5411	21.2996	21.9846	22.5055	22.2652
1.79012	0.837796	1.78732	up	P42345	Serine/threonine-protein kinase mTOR	MTOR	23.3031	23.8315	23.9481	24.4002	24.5685	24.6273
3.09595	0.843155	1.79397	up	Q8IXB1	DnaJ homolog subfamily C member 10	DNAJC10	21.8978	21.6264	21.6808	22.5924	22.6409	22.5012
1.70467	0.845943	1.79744	up	Q12913	Receptor-type tyrosine-protein phosphatase eta	PTPRJ	22.0624	22.7697	22.4801	23.2213	23.4639	23.1649
1.57329	0.85705	1.81133	up	P49770	Translation initiation factor eIF-2B subunit beta	EIF2B2	NaN	25.7642	26.0506	26.9231	26.4844	26.886
2.01024	0.861625	1.81708	up	P33527	Multidrug resistance-associated protein 1	ABCC1	23.4096	23.4633	23.8528	24.3014	24.6818	24.3274
3.59256	0.863141	1.81899	up	P00505	Aspartate aminotransferase, mitochondrial	GOT2	24.9379	24.8119	24.6959	25.6603	25.6834	25.6915
3.27615	0.873873	1.83258	up	O60568	Procollagen-lysine,2-oxoglutarate 5-dioxygenase 3	PLOD3	22.7333	22.4736	22.569	23.5456	23.4122	23.4396
1.79272	0.878237	1.83813	up	P04843	Dolichyl-diphosphooligosaccharide--protein glycosyltransferase subunit 1	RPN1	24.2423	23.728	24.0337	25.1924	24.6581	24.7882
2.4595	0.892608	1.85653	up	P09497	Clathrin light chain B	CLTB	26.8157	26.401	26.7963	27.5759	27.6446	27.4703
2.82021	0.89479	1.85934	up	Q15437	Protein transport protein Sec23B	SEC23B	25.2393	24.8636	24.9897	25.9651	25.8556	25.9562
2.49014	0.897799	1.86322	up	P18031	Tyrosine-protein phosphatase non-receptor type 1	PTPN1	23.8784	23.7118	23.7392	24.6021	24.4891	24.9316
1.97619	0.905324	1.87296	up	O95573	Long-chain-fatty-acid--CoA ligase 3	ACSL3	23.2507	22.9534	23.3641	24.4051	23.8895	23.9896
3.91301	0.932287	1.9083	up	P27816	Microtubule-associated protein 4	MAP4	26.7784	26.7292	26.8306	27.7327	27.6061	27.7963
2.58196	0.938606	1.91667	up	O60684	Importin subunit alpha-7;Importin subunit alpha-6;Importin subunit alpha-5;Importin subunit alpha-5, N-terminally processed	KPNA6;KPNA5;KPNA1	21.5613	21.3932	21.2939	22.3572	22.3524	NaN
2.39843	0.944132	1.92403	up	Q15056	Eukaryotic translation initiation factor 4H	EIF4H	25.8706	25.7845	26.0993	26.6103	27.0254	26.951
3.48566	0.945669	1.92608	up	P36542	ATP synthase subunit gamma, mitochondrial	ATP5C1	24.9798	24.8501	25.0086	25.931	25.9819	25.7626
2.29469	0.950359	1.93235	up	Q6QNY0	Biogenesis of lysosome-related organelles complex 1 subunit 3	BLOC1S3	22.0667	22.1759	21.994	23.2557	23.1169	22.7152
2.30238	0.952804	1.93563	up	Q9UMS4	Pre-mRNA-processing factor 19	PRPF19	24.4453	24.4571	24.8524	25.7432	25.3974	25.4725
1.65076	0.953471	1.93653	up	Q16637	Survival motor neuron protein	SMN1	24.1443	23.9397	23.7718	25.1245	24.4253	25.1663
1.47874	0.954481	1.93788	up	Q15427	Splicing factor 3B subunit 4	SF3B4	NaN	24.1953	24.3642	24.9902	25.6113	25.1011
1.3036	0.956761	1.94095	up	Q8TC12	Retinol dehydrogenase 11	RDH11	25.1251	24.5615	24.9059	26.1783	25.22	26.0644
4.05783	0.958337	1.94307	up	P53985	Monocarboxylate transporter 1	SLC16A1	28.5784	28.5132	28.6529	29.4573	29.6069	29.5552
3.68511	0.966749	1.95443	up	O94973	AP-2 complex subunit alpha-2	AP2A2	24.1995	24.1968	24.0015	25.0314	25.1539	25.1127
2.28514	0.977409	1.96893	up	P20042	Eukaryotic translation initiation factor 2 subunit 2	EIF2S2	29.3892	29.3819	29.2583	29.9963	30.578	30.3874
2.68219	0.990578	1.98698	up	Q08378	Golgin subfamily A member 3	GOLGA3	21.2899	21.6819	21.5184	22.6479	22.3897	22.4244
1.78688	0.999883	1.99984	up	P09496	Clathrin light chain A	CLTA	NaN	26.11	26.0004	27.0837	27.3082	26.7732
2.68029	1.0001	2.00014	up	Q15642	Cdc42-interacting protein 4	TRIP10	22.9718	22.6369	23.0658	23.7905	23.9764	23.9079
3.70298	1.00362	2.00503	up	P25705	ATP synthase subunit alpha, mitochondrial	ATP5A1	28.123	28.0823	28.3053	29.1223	29.2398	29.1593
2.07832	1.02033	2.02839	up	P52732	Kinesin-like protein KIF11	KIF11	23.6374	23.2954	23.1982	24.0781	24.5002	24.6137
2.80298	1.02642	2.03697	up	O75822	Eukaryotic translation initiation factor 3 subunit J	EIF3J	29.5131	29.1985	29.1705	30.2755	30.2149	30.4709
2.19836	1.02837	2.03972	up	Q9NP72	Ras-related protein Rab-18	RAB18	25.0104	24.5783	25.0042	25.6528	26.1172	25.908
1.61027	1.04489	2.06321	up	Q9H4A3	Serine/threonine-protein kinase WNK1	WNK1	21.9169	22.4898	22.6497	23.1984	23.2016	23.791
1.26183	1.05873	2.0831	up	Q9Y3B3	Transmembrane emp24 domain-containing protein 7	TMED7	24.592	23.6145	24.6869	25.2914	25.0582	25.72
2.54349	1.06182	2.08757	up	Q13435	Splicing factor 3B subunit 2	SF3B2	23.8439	24.1226	24.2481	24.9443	25.328	25.1277
3.13233	1.06845	2.09717	up	Q96AE4	Far upstream element-binding protein 1	FUBP1	24.4697	24.2492	24.1873	25.5181	25.3289	25.2645
1.93841	1.09315	2.1334	up	O00214	Galectin-8	LGALS8	24.5037	23.792	24.0938	25.3668	24.9498	25.3524
1.74143	1.09792	2.14046	up	Q07065	Cytoskeleton-associated protein 4	CKAP4	21.9216	21.7302	22.1791	23.4801	23.0404	22.604
2.24862	1.10239	2.1471	up	Q00610	Clathrin heavy chain 1	CLTC	29.5641	30.0689	30.234	31.0947	31.0794	31.0001
2.23789	1.10402	2.14953	up	Q92478	C-type lectin domain family 2 member B	CLEC2B	NaN	22.8235	22.6583	23.7309	24.0666	23.7372
2.44678	1.11522	2.16628	up	Q13409	Cytoplasmic dynein 1 intermediate chain 2	DYNC1I2	23.3265	22.9179	23.1412	24.3149	24.4393	23.977
2.04352	1.12043	2.17412	up	Q13442	28 kDa heat- and acid-stable phosphoprotein	PDAP1	26.5052	26.8207	26.7998	27.5293	28.2419	27.7158
1.69733	1.13496	2.19613	up	O95297	Myelin protein zero-like protein 1	MPZL1	26.9128	26.0717	26.6772	27.8782	27.3478	27.8406
4.26719	1.13528	2.19661	up	O75533	Splicing factor 3B subunit 1	SF3B1	24.4707	24.6156	24.6438	25.7502	25.6481	25.7376
3.9156	1.14063	2.20477	up	Q08211	ATP-dependent RNA helicase A	DHX9	26.5613	26.5389	26.6077	27.5689	27.8213	27.7396
3.15187	1.1427	2.20794	up	P26641	Elongation factor 1-gamma	EEF1G	30.3855	30.078	30.0873	31.2092	31.3285	31.4411
1.86471	1.14481	2.21117	up	Q15459	Splicing factor 3A subunit 1	SF3A1	24.9515	24.232	24.2726	25.3503	25.7496	25.7906
1.965	1.16423	2.24114	up	Q13243	Serine/arginine-rich splicing factor 5	SRSF5	25.9778	25.4662	25.2605	26.8715	26.4391	26.8866
1.93663	1.16537	2.2429	up	P14625	Endoplasmin	HSP90B1	27.8641	27.1061	27.0989	28.3852	28.6327	28.5472
2.0971	1.18047	2.2665	up	Q9Y4L1	Hypoxia up-regulated protein 1	HYOU1	22.7041	22.9113	23.0173	23.9265	24.4915	23.7561
1.54129	1.18899	2.27993	up	P00387	NADH-cytochrome b5 reductase 3;NADH-cytochrome b5 reductase 3 membrane-bound form;NADH-cytochrome b5 reductase 3 soluble form	CYB5R3	23.4089	22.5593	22.9022	24.6328	23.7648	24.0398
1.52383	1.20366	2.30323	up	P34897	Serine hydroxymethyltransferase, mitochondrial	SHMT2	24.4736	23.7293	24.3436	25.8204	25.484	24.8532
2.78627	1.22901	2.34406	up	P06576	ATP synthase subunit beta, mitochondrial	ATP5B	27.8053	27.4979	27.7473	28.7735	29.177	28.7872
1.85047	1.242	2.36526	up	Q8NBX0	Saccharopine dehydrogenase-like oxidoreductase	SCCPDH	25.3237	24.6713	24.7293	25.8558	26.0296	26.5649
2.63574	1.24398	2.36851	up	P46777	60S ribosomal protein L5	RPL5	29.1671	28.8364	29.0386	30.3894	29.9541	30.4306
3.52725	1.25882	2.393	up	P08865	40S ribosomal protein SA	RPSA	30.5074	30.6849	30.4632	31.836	31.9394	31.6565
2.20374	1.27334	2.4172	up	Q16850	Lanosterol 14-alpha demethylase	CYP51A1	23.6625	23.4783	23.7482	24.748	24.6079	25.353
2.22684	1.28159	2.43106	up	Q96CW1	AP-2 complex subunit mu	AP2M1	25.6774	25.5148	26.2007	26.8744	27.2954	27.0677
2.77334	1.28219	2.43208	up	O14745	Na(+)/H(+) exchange regulatory cofactor NHE-RF1	SLC9A3R1	23.3239	23.0186	23.1126	NaN	24.4621	24.4057
3.94429	1.28997	2.44523	up	P29692	Elongation factor 1-delta	EEF1D	29.0961	29.0729	28.938	30.4591	30.2216	30.2961
2.25479	1.30312	2.46762	up	Q86UP2	Kinectin	KTN1	21.8464	22.0205	22.2777	22.9434	23.5795	23.5311
2.81195	1.3491	2.54753	up	P24534	Elongation factor 1-beta	EEF1B2	27.4168	27.1059	26.9585	28.3217	28.7094	28.4974
3.10598	1.35072	2.55039	up	O00592	Podocalyxin	PODXL	24.6022	24.8152	24.8805	25.886	26.1694	26.2947
1.48194	1.37033	2.5853	up	Q99848	Probable rRNA-processing protein EBP2	EBNA1BP2	NaN	22.9053	22.6301	23.86	23.8737	24.6802
1.62492	1.37297	2.59003	up	Q14318	Peptidyl-prolyl cis-trans isomerase FKBP8	FKBP8	22.5942	22.5951	22.5057	24.3122	24.3341	23.1677
1.82842	1.41316	2.6632	up	P11166	Solute carrier family 2, facilitated glucose transporter member 1	SLC2A1	24.4902	23.8735	23.6057	25.215	25.1448	25.8492
3.1845	1.41716	2.6706	up	P27105	Erythrocyte band 7 integral membrane protein	STOM	26.7484	26.4911	26.6889	27.8144	28.1404	28.225
5.38861	1.43342	2.70087	up	Q9UNF0	Protein kinase C and casein kinase substrate in neurons protein 2	PACSIN2	22.4054	22.3132	22.3486	23.846	23.7833	23.7381
3.20935	1.45937	2.74989	up	Q13085	Acetyl-CoA carboxylase 1;Biotin carboxylase	ACACA	29.4354	29.8803	29.8865	31.1897	31.1834	31.2073
4.17414	1.49212	2.81301	up	P07910	Heterogeneous nuclear ribonucleoproteins C1/C2;Heterogeneous nuclear ribonucleoprotein C-like 4;Heterogeneous nuclear ribonucleoprotein C-like 1;Heterogeneous nuclear ribonucleoprotein C-like 3;Heterogeneous nuclear ribonucleoprotein C-like 2	HNRNPC;HNRNPCL4;HNRNPCL1;HNRNPCL3;HNRNPCL2	27.6227	27.6049	27.4332	29.0576	28.9325	29.147
2.51163	1.50011	2.82863	up	Q9UKY7	Protein CDV3 homolog	CDV3	25.4976	26.188	26.1512	27.5152	27.515	27.3069
1.50712	1.57289	2.975	up	Q96AG4	Leucine-rich repeat-containing protein 59	LRRC59	23.8709	25.4619	24.9303	26.1229	26.3223	26.5364
1.46664	1.59044	3.01142	up	O60669	Monocarboxylate transporter 2	SLC16A7	24.695	23.814	25.5233	26.3083	26.4137	26.0817
3.22471	1.61385	3.06067	up	P13726	Tissue factor	F3	25.4955	25.1751	25.6824	26.9407	27.183	27.0709
2.28063	1.62524	3.08494	up	Q96RQ3	Methylcrotonoyl-CoA carboxylase subunit alpha, mitochondrial	MCCC1	21.8866	21.2027	21.0346	22.7871	23.2545	22.9581
2.16068	1.634	3.10372	up	P36957	Dihydrolipoyllysine-residue succinyltransferase component of 2-oxoglutarate dehydrogenase complex, mitochondrial	DLST	25.1276	25.9128	26.1318	27.1737	27.4077	27.4927
2.4098	1.68694	3.21972	up	Q08945	FACT complex subunit SSRP1	SSRP1	23.2395	22.3383	22.9924	24.6632	24.5835	24.3842
1.8557	1.69686	3.24195	up	Q96CT7	Coiled-coil domain-containing protein 124	CCDC124	23.738	24.7307	24.9556	25.9584	26.4808	26.0756
3.09118	1.73448	3.3276	up	P23284	Peptidyl-prolyl cis-trans isomerase B	PPIB	28.2958	28.5971	28.9041	30.378	30.4342	30.1883
2.58662	1.74126	3.34327	up	O60841	Eukaryotic translation initiation factor 5B	EIF5B	25.1362	25.8058	25.9909	27.3738	27.418	27.3649
2.18173	1.76909	3.40838	up	Q9Y5M8	Signal recognition particle receptor subunit beta	SRPRB	25.8231	24.8545	25.5881	27.1811	26.8896	27.5022
2.67172	1.78156	3.43797	up	Q9HCC0	Methylcrotonoyl-CoA carboxylase beta chain, mitochondrial	MCCC2	22.4581	21.9349	21.669	24	23.732	23.6746
2.16632	1.80622	3.49724	up	P05166	Propionyl-CoA carboxylase beta chain, mitochondrial	PCCB	24.2326	23.3936	24.3824	26.1336	25.5556	25.738
3.11866	1.80691	3.49893	up	Q13501	Sequestosome-1	SQSTM1	24.8321	24.563	24.3779	26.6262	26.4366	26.131
2.59498	1.84084	3.58218	up	P11498	Pyruvate carboxylase, mitochondrial	PC	24.525	24.2959	24.0551	25.6865	26.215	26.497
2.8762	1.85566	3.61917	up	P39687	Acidic leucine-rich nuclear phosphoprotein 32 family member A	ANP32A	25.0729	24.9882	25.3049	26.5891	27.0248	27.3192
2.09063	1.91301	3.76595	up	Q6NZI2	Polymerase I and transcript release factor	PTRF	22.9928	23.699	24.238	25.5003	25.8438	25.3248
3.52974	1.92223	3.79007	up	Q9Y5B9	FACT complex subunit SPT16	SUPT16H	23.5072	23.2399	23.3337	25.0127	25.3362	25.4987
2.41965	2.04109	4.11557	up	Q9UHQ9	NADH-cytochrome b5 reductase 1	CYB5R1	22.5305	21.8891	22.6124	24.6777	24.5884	23.8891
2.57054	2.12172	4.35213	up	P27824	Calnexin	CANX	25.8783	24.8772	25.1633	27.1966	27.5066	27.5808
2.80183	2.14724	4.42979	up	Q9Y6G9	Cytoplasmic dynein 1 light intermediate chain 1	DYNC1LI1	21.6476	20.7269	21.4377	23.3597	23.4056	23.4886
3.4849	2.28445	4.87177	up	P11021	78 kDa glucose-regulated protein	HSPA5	28.5921	28.0428	28.0618	30.685	30.4406	30.4244
3.13479	2.54019	5.81666	up	P23142	Fibulin-1	FBLN1	22.108	21.496	21.6432	23.9409	24.293	24.634
1.69384	2.54575	5.8391	up	Q01105	Protein SET;Protein SETSIP	SET;SETSIP	25.7941	26.4338	24.1798	27.8022	28.2296	28.0131
3.09075	2.59293	6.03323	up	P0CW18	Serine protease 56	PRSS56	21.2938	21.9271	20.9623	24.0495	23.9849	23.9275
2.97303	3.59031	12.0446	up	Q08380	Galectin-3-binding protein	LGALS3BP	23.1895	21.7372	22.4094	26.1082	26.081	25.9179
2.99762	4.97614	31.4751	up	P35556	Fibrillin-2	FBN2	20.703	22.2694	22.5462	26.859	26.6695	26.9184
