# Supplementary material for: Pharmacological induction of selective endoplasmic reticulum retention as a strategy for cancer therapy
Source: Nat Commun. 2020 Mar 11;11:1304. doi: 10.1038/s41467-020-15067-5 (PMC7066181; doi:10.1038/s41467-020-15067-5)
Supplement: Supplementary file 7 — Source Data [file 41467_2020_15067_MOESM7_ESM.xlsx]

## Sheet: WB
			Figure 1-a											Figure 1-c
						Figure 1-e
			Figure 1-f
			Figure 2-a
			Figure 2-b
			Figure 3-a
			Figure 3-c
			Figure 3-d
			Figure 3-e+f
			Figure 4-a											Figure 4-b
			Figure 4-c
			Figure 4-e
			Figure 5-a
			Figure 6-b
			S1-a
			S1-b
			S2-a
			S3-a
			S3-b
			S3-c
			S4-a
			S4-b
			S4-c
			S5-a
			S5-b
			S5-c
			S6-a
			S6-b
			S6-c
			S7
			S7

## Sheet: FACS
																			1-d
												KIT
																			2-c
				HLA-A							EGFR						MET
																			3-b
										EGFR							MET
